# Supplementary material for: Spatiotemporal evaporating droplet dynamics on fomites enhances long term bacterial pathogenesis
Source: Commun Biol. 2021 Oct 8;4:1173. doi: 10.1038/s42003-021-02711-z (PMC8501104; doi:10.1038/s42003-021-02711-z)
Supplement: Supplementary file 8 — Supplementary Data 1 [file 42003_2021_2711_MOESM8_ESM.xlsx]

## Sheet: saline
	Dead				WT				FliC
	Distance_(µm)	Gray value			Distance_(µm)	Gray value			Distance_(µm)	Gray value
	0	0.587			0	0.597			0	0.462
	0.2933	0.586922			0.2933	0.593502			0.2933	0.456486
	0.5867	0.581026			0.5867	0.586863			0.5867	0.455923
	0.88	0.57676			0.88	0.582536			0.88	0.457734
	1.1734	0.577299			1.1734	0.582203			1.1734	0.460114
	1.4667	0.58362			1.4667	0.584812			1.4667	0.465259
	1.7601	0.586857			1.7601	0.585603			1.7601	0.468381
	2.0534	0.586705			2.0534	0.582638			2.0534	0.464485
	2.3468	0.585701			2.3468	0.583707			2.3468	0.459362
	2.6401	0.587922			2.6401	0.584694			2.6401	0.459088
	2.9335	0.588318			2.9335	0.587035			2.9335	0.460701
	3.2268	0.58725			3.2268	0.588135			3.2268	0.461181
	3.5202	0.586948			3.5202	0.584913			3.5202	0.460366
	3.8135	0.582627			3.8135	0.584521			3.8135	0.459753
	4.1069	0.5845			4.1069	0.587638			4.1069	0.461539
	4.4002	0.590256			4.4002	0.589409			4.4002	0.462569
	4.6936	0.594987			4.6936	0.591772			4.6936	0.461798
	4.9869	0.592045			4.9869	0.593983			4.9869	0.46128
	5.2803	0.588883			5.2803	0.595277			5.2803	0.458925
	5.5736	0.590633			5.5736	0.597073			5.5736	0.453435
	5.867	0.593247			5.867	0.599069			5.867	0.451431
	6.1603	0.597318			6.1603	0.598589			6.1603	0.458806
	6.4537	0.600143			6.4537	0.596516			6.4537	0.465364
	6.747	0.596795			6.747	0.595968			6.747	0.469241
	7.0404	0.594623			7.0404	0.595358			7.0404	0.46784
	7.3337	0.596494			7.3337	0.593487			7.3337	0.466404
	7.6271	0.596338			7.6271	0.594905			7.6271	0.466748
	7.9204	0.594584			7.9204	0.597772			7.9204	0.464661
	8.2138	0.595364			8.2138	0.601364			8.2138	0.462958
	8.5071	0.597623			8.5071	0.605632			8.5071	0.465372
	8.8005	0.602851			8.8005	0.606342			8.8005	0.467508
	9.0938	0.608714			9.0938	0.607304			9.0938	0.467792
	9.3872	0.615221			9.3872	0.602007			9.3872	0.467091
	9.6805	0.615357			9.6805	0.598876			9.6805	0.462961
	9.9739	0.611942			9.9739	0.60297			9.9739	0.46101
	10.2672	0.612773			10.2672	0.606033			10.2672	0.464967
	10.5606	0.619065			10.5606	0.605628			10.5606	0.469407
	10.8539	0.62001			10.8539	0.607326			10.8539	0.467511
	11.1473	0.619513			11.1473	0.610801			11.1473	0.462177
	11.4406	0.622649			11.4406	0.614985			11.4406	0.46351
	11.734	0.620013			11.734	0.615939			11.734	0.463917
	12.0273	0.61339			12.0273	0.610197			12.0273	0.461832
	12.3207	0.612455			12.3207	0.607011			12.3207	0.460118
	12.614	0.613623			12.614	0.612315			12.614	0.463195
	12.9074	0.615714			12.9074	0.61688			12.9074	0.463446
	13.2007	0.623643			13.2007	0.617011			13.2007	0.460482
	13.4941	0.622331			13.4941	0.618516			13.4941	0.465346
	13.7874	0.616782			13.7874	0.621638			13.7874	0.472448
	14.0808	0.613792			14.0808	0.624039			14.0808	0.475231
	14.3741	0.622068			14.3741	0.62426			14.3741	0.471563
	14.6675	0.622266			14.6675	0.62049			14.6675	0.468766
	14.9608	0.618276			14.9608	0.612003			14.9608	0.466984
	15.2542	0.62074			15.2542	0.604708			15.2542	0.465064
	15.5475	0.630899			15.5475	0.603482			15.5475	0.464173
	15.8409	0.634864			15.8409	0.601796			15.8409	0.461716
	16.1342	0.634536			16.1342	0.597835			16.1342	0.457271
	16.4276	0.634			16.4276	0.600089			16.4276	0.460146
	16.7209	0.63175			16.7209	0.610192			16.7209	0.467742
	17.0143	0.631623			17.0143	0.61519			17.0143	0.470935
	17.3076	0.636179			17.3076	0.607679			17.3076	0.464376
	17.601	0.640961			17.601	0.597667			17.601	0.460427
	17.8943	0.644386			17.8943	0.591783			17.8943	0.458833
	18.1877	0.643727			18.1877	0.591036			18.1877	0.463116
	18.481	0.647409			18.481	0.596462			18.481	0.470778
	18.7744	0.648052			18.7744	0.603486			18.7744	0.477956
	19.0677	0.642065			19.0677	0.604016			19.0677	0.474478
	19.3611	0.644571			19.3611	0.598632			19.3611	0.46885
	19.6544	0.649156			19.6544	0.597706			19.6544	0.467211
	19.9478	0.657961			19.9478	0.60157			19.9478	0.46558
	20.2411	0.662627			20.2411	0.607944			20.2411	0.463992
	20.5345	0.662364			20.5345	0.612367			20.5345	0.46417
	20.8278	0.664727			20.8278	0.613429			20.8278	0.463349
	21.1212	0.670571			21.1212	0.611586			21.1212	0.461503
	21.4145	0.674701			21.4145	0.606279			21.4145	0.4623
	21.7079	0.671948			21.7079	0.600578			21.7079	0.464711
	22.0012	0.667568			22.0012	0.599668			22.0012	0.46564
	22.2946	0.671013			22.2946	0.604075			22.2946	0.46797
	22.5879	0.67525			22.5879	0.606609			22.5879	0.471829
	22.8813	0.681305			22.8813	0.607997			22.8813	0.474827
	23.1746	0.689981			23.1746	0.610162			23.1746	0.474983
	23.468	0.696			23.468	0.610221			23.468	0.474845
	23.7613	0.697562			23.7613	0.606932			23.7613	0.473041
	24.0547	0.705994			24.0547	0.605931			24.0547	0.472431
	24.348	0.716588			24.348	0.610049			24.348	0.470195
	24.6414	0.717727			24.6414	0.614386			24.6414	0.471013
	24.9347	0.722247			24.9347	0.615586			24.9347	0.470355
	25.2281	0.727864			25.2281	0.613121			25.2281	0.467692
	25.5214	0.735584			25.5214	0.613349			25.5214	0.46738
	25.8148	0.752429			25.8148	0.613097			25.8148	0.468177
	26.1081	0.764916			26.1081	0.61041			26.1081	0.467569
	26.4015	0.773188			26.4015	0.609565			26.4015	0.4707
	26.6948	0.784841			26.6948	0.613681			26.6948	0.473651
	26.9882	0.803221			26.9882	0.617273			26.9882	0.474386
	27.2815	0.837526			27.2815	0.617124			27.2815	0.476668
	27.5749	0.888903			27.5749	0.62006			27.5749	0.478139
	27.8682	0.976487			27.8682	0.622333			27.8682	0.478441
	28.1616	1.09546			28.1616	0.61753			28.1616	0.480152
	28.4549	1.2672			28.4549	0.610766			28.4549	0.481829
	28.7483	1.57245			28.7483	0.611208			28.7483	0.479214
	29.0416	1.77461			29.0416	0.610825			29.0416	0.473618
	29.335	1.85883			29.335	0.609081			29.335	0.472852
	29.6283	1.74848			29.6283	0.608752			29.6283	0.475686
	29.9217	1.48197			29.9217	0.60757			29.9217	0.477848
	30.215	1.21922			30.215	0.614004			30.215	0.482287
	30.5084	1.07634			30.5084	0.622128			30.5084	0.482564
	30.8017	0.999136			30.8017	0.622725			30.8017	0.478774
	31.0951	0.953			31.0951	0.620568			31.0951	0.473876
	31.3884	0.927474			31.3884	0.621698			31.3884	0.476363
	31.6818	0.917052			31.6818	0.622906			31.6818	0.478418
	31.9751	0.909494			31.9751	0.625217			31.9751	0.479676
	32.2685	0.917357			32.2685	0.62896			32.2685	0.479644
	32.5618	0.939971			32.5618	0.628503			32.5618	0.479888
	32.8552	0.963909			32.8552	0.634463			32.8552	0.480517
	33.1485	0.982844			33.1485	0.642795			33.1485	0.483233
	33.4419	1.00761			33.4419	0.641864			33.4419	0.485933
	33.7352	1.0321			33.7352	0.64151			33.7352	0.487588
	34.0286	1.05853			34.0286	0.647159			34.0286	0.491445
	34.3219	1.09328			34.3219	0.657703			34.3219	0.496899
	34.6153	1.1163			34.6153	0.670468			34.6153	0.501392
	34.9086	1.12852			34.9086	0.681526			34.9086	0.510618
	35.202	1.14484			35.202	0.696969			35.202	0.519443
	35.4953	1.15196			35.4953	0.712598			35.4953	0.530433
	35.7887	1.14523			35.7887	0.737238			35.7887	0.547327
	36.082	1.1419			36.082	0.774566			36.082	0.573094
	36.3754	1.13127			36.3754	0.823634			36.3754	0.622024
	36.6687	1.11202			36.6687	0.8858			36.6687	0.705043
	36.9621	1.09264			36.9621	0.956953			36.9621	0.853833
	37.2554	1.06424			37.2554	1.0734			37.2554	1.11745
	37.5488	1.05873			37.5488	1.35276			37.5488	1.50162
	37.8421	1.05792			37.8421	1.69228			37.8421	1.82862
	38.1355	1.07045			38.1355	2.25219			38.1355	2.04315
	38.4288	1.10444			38.4288	3.01407			38.4288	2.07574
	38.7222	1.15			38.7222	3.48019			38.7222	2.0088
	39.0155	1.23636			39.0155	3.69517			39.0155	1.96131
	39.3089	1.32368			39.3089	3.75866			39.3089	2.10011
	39.6022	1.46571			39.6022	3.59345			39.6022	2.60702
	39.8956	1.6057			39.8956	3.17538			39.8956	3.2063
	40.1889	1.80228			40.1889	2.64745			40.1889	3.58343
	40.4823	1.89267			40.4823	2.28066			40.4823	3.62586
	40.7756	1.91436			40.7756	2.16796			40.7756	3.53359
	41.069	1.91264			41.069	2.19323			41.069	3.36747
	41.3623	1.94046			41.3623	2.25494			41.3623	3.17256
	41.6557	2.04144			41.6557	2.1267			41.6557	2.80052
	41.949	2.30593			41.949	1.84165			41.949	2.18612
	42.2424	2.77907			42.2424	1.34866			42.2424	1.56217
	42.5357	3.06459			42.5357	1.02836			42.5357	1.14033
	42.8291	3.0648			42.8291	0.882461			42.8291	0.826379
	43.1224	2.81864			43.1224	0.810486			43.1224	0.679455
	43.4158	2.46122			43.4158	0.772891			43.4158	0.606833
	43.7091	2.01702			43.7091	0.753362			43.7091	0.563583
	44.0025	1.7954			44.0025	0.736999			44.0025	0.538835
	44.2958	1.68138			44.2958	0.728491			44.2958	0.519413
	44.5892	1.6278			44.5892	0.726099			44.5892	0.507387
	44.8825	1.6305			44.8825	0.719974			44.8825	0.503394
	45.1759	1.8085			45.1759	0.713408			45.1759	0.503661
	45.4692	2.01665			45.4692	0.716474			45.4692	0.501601
	45.7626	2.23454			45.7626	0.719165			45.7626	0.496338
	46.0559	2.59034			46.0559	0.729722			46.0559	0.491359
	46.3493	2.70582			46.3493	0.744791			46.3493	0.490466
	46.6426	2.72623			46.6426	0.76043			46.6426	0.488371
	46.936	2.59093			46.936	0.787603			46.936	0.486327
	47.2293	2.4345			47.2293	0.838806			47.2293	0.487202
	47.5227	2.24136			47.5227	0.926318			47.5227	0.48486
	47.816	2.04846			47.816	0.998624			47.816	0.484778
	48.1094	1.93309			48.1094	1.05198			48.1094	0.481182
	48.4027	1.91893			48.4027	1.21197			48.4027	0.47608
	48.6961	1.98485			48.6961	1.19967			48.6961	0.473323
	48.9894	2.16379			48.9894	1.05819			48.9894	0.474927
	49.2828	2.32527			49.2828	0.92946			49.2828	0.478463
	49.5761	2.3455			49.5761	0.826393			49.5761	0.481848
	49.8695	2.18092			49.8695	0.765343			49.8695	0.48443
	50.1628	1.89924			50.1628	0.711918			50.1628	0.480378
	50.4562	1.63			50.4562	0.682106			50.4562	0.477472
	50.7495	1.36392			50.7495	0.67982			50.7495	0.476729
	51.0429	1.1556			51.0429	0.678169			51.0429	0.474096
	51.3362	1.01284			51.3362	0.671134			51.3362	0.469507
	51.6296	0.927286			51.6296	0.661489			51.6296	0.467973
	51.9229	0.863955			51.9229	0.657842			51.9229	0.471437
	52.2163	0.827578			52.2163	0.658864			52.2163	0.474606
	52.5096	0.801964			52.5096	0.662205			52.5096	0.476515
	52.803	0.787792			52.803	0.657423			52.803	0.476316
	53.0963	0.780244			53.0963	0.649932			53.0963	0.476222
	53.3897	0.772227			53.3897	0.650031			53.3897	0.477705
	53.683	0.767565			53.683	0.649384			53.683	0.481691
	53.9764	0.77			53.9764	0.645444			53.9764	0.481359
	54.2697	0.767532			54.2697	0.640959			54.2697	0.47824
	54.5631	0.762623			54.5631	0.643468			54.5631	0.469586
	54.8564	0.757929			54.8564	0.647989			54.8564	0.468935
	55.1498	0.760597			55.1498	0.651833			55.1498	0.471271
	55.4431	0.758455			55.4431	0.650667			55.4431	0.47378
	55.7365	0.754422			55.7365	0.647267			55.7365	0.473814
	56.0298	0.754818			56.0298	0.641504			56.0298	0.472756
	56.3232	0.755013			56.3232	0.643075			56.3232	0.471985
	56.6165	0.753494			56.6165	0.650087			56.6165	0.471599
	56.9099	0.750753			56.9099	0.655343			56.9099	0.4705
	57.2032	0.750399			57.2032	0.663145			57.2032	0.470004
	57.4966	0.753			57.4966	0.672994			57.4966	0.471123
	57.7899	0.759357			57.7899	0.678092			57.7899	0.472987
	58.0833	0.755214			58.0833	0.677445			58.0833	0.47284
	58.3766	0.751708			58.3766	0.670405			58.3766	0.472053
	58.67	0.74974			58.67	0.671072			58.67	0.471351
	58.9633	0.754386			58.9633	0.672464			58.9633	0.472928
	59.2567	0.764045			59.2567	0.674365			59.2567	0.473884
	59.55	0.770295			59.55	0.669163			59.55	0.471798
	59.8433	0.773169			59.8433	0.664394			59.8433	0.46926
	60.1367	0.790049			60.1367	0.664742			60.1367	0.470661
	60.43	0.815169			60.43	0.66763			60.43	0.472709
	60.7234	0.849955			60.7234	0.675143			60.7234	0.473531
	61.0168	0.916442			61.0168	0.678751			61.0168	0.472852
	61.3101	1.07475			61.3101	0.671457			61.3101	0.471478
	61.6035	1.42246			61.6035	0.674585			61.6035	0.470683
	61.8968	2.06721			61.8968	0.682081			61.8968	0.470934
	62.1902	2.72045			62.1902	0.687184			62.1902	0.472682
	62.4835	2.94878			62.4835	0.689291			62.4835	0.475384
	62.7768	2.66135			62.7768	0.690133			62.7768	0.473699
	63.0702	2.06117			63.0702	0.689167			63.0702	0.470704
	63.3635	1.53445			63.3635	0.685187			63.3635	0.471892
	63.6569	1.21591			63.6569	0.676804			63.6569	0.476436
	63.9502	1.03864			63.9502	0.676909			63.9502	0.483908
	64.2436	0.95151			64.2436	0.683203			64.2436	0.493087
	64.5369	0.882714			64.5369	0.690323			64.5369	0.506278
	64.8303	0.848555			64.8303	0.703953			64.8303	0.522754
	65.1236	0.826026			65.1236	0.722514			65.1236	0.535161
	65.417	0.812399			65.417	0.747354			65.417	0.535847
	65.7104	0.810818			65.7104	0.784174			65.7104	0.521695
	66.0037	0.813123			66.0037	0.845504			66.0037	0.506345
	66.297	0.81574			66.297	0.953666			66.297	0.491786
	66.5904	0.821318			66.5904	1.10063			66.5904	0.479941
	66.8837	0.82787			66.8837	1.29078			66.8837	0.478875
	67.1771	0.833977			67.1771	1.56021			67.1771	0.476884
	67.4704	0.835961			67.4704	1.75076			67.4704	0.475256
	67.7638	0.838			67.7638	1.70053			67.7638	0.476115
	68.0571	0.842364			68.0571	1.41748			68.0571	0.479025
	68.3505	0.851068			68.3505	1.14325			68.3505	0.479126
	68.6438	0.860981			68.6438	0.958157			68.6438	0.480479
	68.9372	0.866377			68.9372	0.817615			68.9372	0.481704
	69.2305	0.862948			69.2305	0.737275			69.2305	0.480518
	69.5239	0.857893			69.5239	0.70022			69.5239	0.474868
	69.8172	0.860091			69.8172	0.682963			69.8172	0.467982
	70.1106	0.863604			70.1106	0.679078			70.1106	0.465982
	70.4039	0.863117			70.4039	0.679625			70.4039	0.466524
	70.6973	0.869078			70.6973	0.678305			70.6973	0.464632
	70.9906	0.872429			70.9906	0.671873			70.9906	0.463089
	71.284	0.870474			71.284	0.671872			71.284	0.461342
	71.5773	0.870831			71.5773	0.673719			71.5773	0.468602
	71.8707	0.871795			71.8707	0.670656			71.8707	0.49132
	72.164	0.867838			72.164	0.662733			72.164	0.536652
	72.4574	0.863445			72.4574	0.660292			72.4574	0.594011
	72.7507	0.863182			72.7507	0.67093			72.7507	0.709113
	73.0441	0.859003			73.0441	0.68316			73.0441	0.814606
	73.3374	0.853662			73.3374	0.680043			73.3374	0.844989
	73.6308	0.845698			73.6308	0.66592			73.6308	0.801128
	73.9241	0.841364			73.9241	0.66084			73.9241	0.704604
	74.2175	0.846321			74.2175	0.665603			74.2175	0.591201
	74.5108	0.845786			74.5108	0.664659			74.5108	0.526784
	74.8042	0.84387			74.8042	0.666342			74.8042	0.498107
	75.0975	0.848117			75.0975	0.670697			75.0975	0.486903
	75.3909	0.853786			75.3909	0.672691			75.3909	0.485433
	75.6842	0.851818			75.6842	0.665229			75.6842	0.483525
	75.9776	0.857136			75.9776	0.66012			75.9776	0.480232
	76.2709	0.866909			76.2709	0.664651			76.2709	0.47967
	76.5643	0.868516			76.5643	0.669689			76.5643	0.479837
	76.8576	0.863396			76.8576	0.671011			76.8576	0.477715
	77.151	0.861091			77.151	0.675012			77.151	0.47918
	77.4443	0.857857			77.4443	0.673535			77.4443	0.479117
	77.7377	0.847961			77.7377	0.670749			77.7377	0.473713
	78.031	0.836773			78.031	0.673186			78.031	0.473835
	78.3244	0.825789			78.3244	0.67082			78.3244	0.476402
	78.6177	0.815571			78.6177	0.66748			78.6177	0.476434
	78.9111	0.813877			78.9111	0.669943			78.9111	0.475832
	79.2044	0.827948			79.2044	0.674249			79.2044	0.475223
	79.4978	0.846123			79.4978	0.674697			79.4978	0.471869
	79.7911	0.859935			79.7911	0.674587			79.7911	0.469258
	80.0845	0.860773			80.0845	0.674139			80.0845	0.471227
	80.3778	0.863104			80.3778	0.680599			80.3778	0.470818
	80.6712	0.867179			80.6712	0.679339			80.6712	0.465625
	80.9645	0.867052			80.9645	0.673222			80.9645	0.463455
	81.2579	0.858851			81.2579	0.668981			81.2579	0.462754
	81.5512	0.852156			81.5512	0.671609			81.5512	0.459441
	81.8446	0.846289			81.8446	0.672672			81.8446	0.457792
	82.1379	0.842545			82.1379	0.671696			82.1379	0.460524
	82.4313	0.830175			82.4313	0.676228			82.4313	0.464148
	82.7246	0.830617			82.7246	0.677473			82.7246	0.463429
	83.018	0.843224			83.018	0.671041			83.018	0.459484
	83.3113	0.857273			83.3113	0.665257			83.3113	0.461458
	83.6047	0.859484			83.6047	0.670256			83.6047	0.464713
	83.898	0.865143			83.898	0.672695			83.898	0.464701
	84.1914	0.874045			84.1914	0.680733			84.1914	0.465933
	84.4847	0.868494			84.4847	0.685932			84.4847	0.470011
	84.7781	0.860302			84.7781	0.678404			84.7781	0.473471
	85.0714	0.857688			85.0714	0.674981			85.0714	0.477385
	85.3648	0.85913			85.3648	0.685401			85.3648	0.47801
	85.6581	0.855195			85.6581	0.699093			85.6581	0.479104
	85.9515	0.848393			85.9515	0.708118			85.9515	0.484349
	86.2448	0.841364			86.2448	0.719353			86.2448	0.488899
	86.5382	0.834662			86.5382	0.73939			86.5382	0.491361
	86.8315	0.824636			86.8315	0.782097			86.8315	0.500775
	87.1249	0.81775			87.1249	0.842558			87.1249	0.524865
	87.4182	0.816987			87.4182	0.898352			87.4182	0.570007
	87.7116	0.816659			87.7116	0.972808			87.7116	0.654709
	88.0049	0.81739			88.0049	1.01632			88.0049	0.745573
	88.2983	0.821068			88.2983	0.988738			88.2983	0.768792
	88.5916	0.827078			88.5916	0.891933			88.5916	0.741695
	88.885	0.837221			88.885	0.82359			88.885	0.683545
	89.1783	0.844701			89.1783	0.774352			89.1783	0.608658
	89.4717	0.846818			89.4717	0.738658			89.4717	0.545217
	89.765	0.853727			89.765	0.71539			89.765	0.512885
	90.0584	0.862705			90.0584	0.7			90.0584	0.499
	90.3517	0.867
