# Supplementary material for: Spatiotemporal evaporating droplet dynamics on fomites enhances long term bacterial pathogenesis
Source: Commun Biol. 2021 Oct 8;4:1173. doi: 10.1038/s42003-021-02711-z (PMC8501104; doi:10.1038/s42003-021-02711-z)
Supplement: Supplementary file 9 — Supplementary Data 2 [file 42003_2021_2711_MOESM9_ESM.xlsx]

## Sheet: mili-Q
	Dead				WT				FliC
	Distance_(µm)	Gray value			Distance_(µm)	Gray value			Distance_(µm)	Gray value
	0	0			0	0.166665			0	0
	0.2247	0			0.2247	0.19089			0.2247	0
	0.4494	0			0.4494	0			0.4494	0
	0.6742	0			0.6742	0			0.6742	0
	0.8989	0			0.8989	0			0.8989	0
	1.1236	0			1.1236	0			1.1236	0
	1.3483	0			1.3483	0			1.3483	0
	1.573	0			1.573	0			1.573	0
	1.7978	0			1.7978	0			1.7978	0
	2.0225	0			2.0225	0			2.0225	0
	2.2472	0			2.2472	0			2.2472	0
	2.4719	0			2.4719	0			2.4719	0
	2.6966	0			2.6966	0			2.6966	0
	2.9213	0			2.9213	0			2.9213	0
	3.1461	0			3.1461	0			3.1461	0
	3.3708	0			3.3708	0			3.3708	0
	3.5955	0			3.5955	0			3.5955	0
	3.8202	0			3.8202	0			3.8202	0
	4.0449	0.00029			4.0449	0			4.0449	0
	4.2697	0.035965			4.2697	0			4.2697	0
	4.4944	0			4.4944	0			4.4944	0
	4.7191	0			4.7191	0			4.7191	0
	4.9438	0			4.9438	0			4.9438	0
	5.1685	0			5.1685	0			5.1685	0
	5.3933	0			5.3933	0			5.3933	0
	5.618	0			5.618	0			5.618	0
	5.8427	0			5.8427	0			5.8427	0
	6.0674	0			6.0674	0			6.0674	0
	6.2921	0			6.2921	0			6.2921	0
	6.5169	0			6.5169	0			6.5169	0
	6.7416	0			6.7416	0			6.7416	0
	6.9663	0			6.9663	0			6.9663	0
	7.191	0			7.191	0			7.191	0.005265
	7.4157	0			7.4157	0			7.4157	0.204145
	7.6404	0			7.6404	0			7.6404	0.00142
	7.8652	0			7.8652	0			7.8652	0
	8.0899	0.03736			8.0899	0			8.0899	0
	8.3146	0.32982			8.3146	0			8.3146	0
	8.5393	0			8.5393	0			8.5393	0
	8.764	0			8.764	0			8.764	0
	8.9888	0			8.9888	0			8.9888	0
	9.2135	0			9.2135	0			9.2135	0
	9.4382	0			9.4382	0			9.4382	0
	9.6629	0			9.6629	0			9.6629	0.00721
	9.8876	0			9.8876	0			9.8876	0
	10.1124	0			10.1124	0			10.1124	0
	10.3371	0			10.3371	0			10.3371	0
	10.5618	0			10.5618	0			10.5618	0
	10.7865	0			10.7865	0			10.7865	0
	11.0112	0			11.0112	0			11.0112	0
	11.236	0			11.236	0			11.236	0
	11.4607	0.02634			11.4607	0			11.4607	0
	11.6854	0.320705			11.6854	0			11.6854	0
	11.9101	0.0206			11.9101	0			11.9101	0
	12.1348	0.26551			12.1348	0			12.1348	0
	12.3596	0.06459			12.3596	0			12.3596	0
	12.5843	0			12.5843	0			12.5843	0
	12.809	0			12.809	0			12.809	0
	13.0337	0			13.0337	0			13.0337	0
	13.2584	0			13.2584	0			13.2584	0
	13.4831	0			13.4831	0			13.4831	0
	13.7079	0			13.7079	0			13.7079	0
	13.9326	0			13.9326	0			13.9326	0
	14.1573	0			14.1573	0			14.1573	0.122545
	14.382	0			14.382	0			14.382	0.074365
	14.6067	0			14.6067	0			14.6067	0
	14.8315	0			14.8315	0			14.8315	0
	15.0562	0			15.0562	0			15.0562	0
	15.2809	0			15.2809	0			15.2809	0
	15.5056	0			15.5056	0			15.5056	0
	15.7303	0			15.7303	0.016605			15.7303	0
	15.9551	0.00656			15.9551	0.0452			15.9551	0
	16.1798	0.11672			16.1798	0.02676			16.1798	0
	16.4045	0			16.4045	0			16.4045	0
	16.6292	0			16.6292	0			16.6292	0
	16.8539	0			16.8539	0			16.8539	0
	17.0787	0			17.0787	0			17.0787	0
	17.3034	0			17.3034	0			17.3034	0
	17.5281	0			17.5281	0			17.5281	0
	17.7528	0			17.7528	0			17.7528	0.015945
	17.9775	0			17.9775	0			17.9775	0
	18.2022	0			18.2022	0			18.2022	0
	18.427	0			18.427	0			18.427	0
	18.6517	0			18.6517	0			18.6517	0
	18.8764	0			18.8764	0			18.8764	0
	19.1011	0			19.1011	0			19.1011	0
	19.3258	0			19.3258	0			19.3258	0
	19.5506	0			19.5506	0			19.5506	0
	19.7753	0			19.7753	0.01507			19.7753	0
	20	0			20	0.042985			20	0
	20.2247	0			20.2247	0			20.2247	0
	20.4494	0			20.4494	0			20.4494	0
	20.6742	0			20.6742	0			20.6742	0
	20.8989	0			20.8989	0			20.8989	0.013625
	21.1236	0			21.1236	0			21.1236	0.15287
	21.3483	0			21.3483	0			21.3483	0
	21.573	0			21.573	0			21.573	0
	21.7978	0			21.7978	0			21.7978	0.019675
	22.0225	0			22.0225	0			22.0225	0.307855
	22.2472	0			22.2472	0			22.2472	0
	22.4719	0			22.4719	0			22.4719	0
	22.6966	0			22.6966	0			22.6966	0
	22.9213	0			22.9213	0			22.9213	0
	23.1461	0.07879			23.1461	0			23.1461	0
	23.3708	0.248			23.3708	0			23.3708	0
	23.5955	0.001785			23.5955	0			23.5955	0
	23.8202	0			23.8202	0			23.8202	0
	24.0449	0			24.0449	0			24.0449	0
	24.2697	0			24.2697	0			24.2697	0
	24.4944	0			24.4944	0			24.4944	0
	24.7191	0			24.7191	0			24.7191	0
	24.9438	0			24.9438	0			24.9438	0
	25.1685	0			25.1685	0.058935			25.1685	0
	25.3933	0			25.3933	0.25426			25.3933	0
	25.618	0			25.618	0			25.618	0
	25.8427	0			25.8427	0			25.8427	0
	26.0674	0			26.0674	0			26.0674	0
	26.2921	0			26.2921	0			26.2921	0
	26.5169	0			26.5169	0			26.5169	0
	26.7416	0			26.7416	0			26.7416	0
	26.9663	0.667255			26.9663	0			26.9663	0
	27.191	0.024915			27.191	0			27.191	0
	27.4157	0			27.4157	0.01601			27.4157	0
	27.6404	0			27.6404	0.0627			27.6404	0
	27.8652	0			27.8652	0.01068			27.8652	0
	28.0899	0			28.0899	0			28.0899	0
	28.3146	0.3921			28.3146	0			28.3146	0
	28.5393	0.091725			28.5393	0			28.5393	0
	28.764	0.00338			28.764	0			28.764	0
	28.9888	0			28.9888	0			28.9888	0
	29.2135	0.080505			29.2135	0.027035			29.2135	0
	29.4382	0.00526			29.4382	0.11751			29.4382	0
	29.6629	0			29.6629	0			29.6629	0
	29.8876	0.054			29.8876	0.133365			29.8876	0
	30.1124	0.064815			30.1124	0.69686			30.1124	0
	30.3371	1.29079			30.3371	0.094405			30.3371	0
	30.5618	4.08127			30.5618	0.487935			30.5618	0
	30.7865	4.25			30.7865	0.02377			30.7865	0
	31.0112	4.25			31.0112	0.080945			31.0112	0
	31.236	4.25			31.236	0.177945			31.236	0
	31.4607	3.90302			31.4607	0.17539			31.4607	0
	31.6854	3.93056			31.6854	0.371655			31.6854	0
	31.9101	3.4915			31.9101	0			31.9101	0
	32.1348	3.42684			32.1348	0			32.1348	0
	32.3596	3.89909			32.3596	0.01568			32.3596	0
	32.5843	4.0276			32.5843	0.08084			32.5843	0
	32.809	2.6665			32.809	0			32.809	0
	33.0337	0.8229			33.0337	0.0131			33.0337	0
	33.2584	0.27567			33.2584	0.06005			33.2584	0
	33.4831	1.83784			33.4831	0			33.4831	0
	33.7079	0.80367			33.7079	0			33.7079	0
	33.9326	3.34124			33.9326	0			33.9326	0
	34.1573	4.17803			34.1573	0			34.1573	0
	34.382	4.25			34.382	0			34.382	0
	34.6067	4.25			34.6067	0			34.6067	0
	34.8315	2.33129			34.8315	0			34.8315	0
	35.0562	0.795615			35.0562	0			35.0562	0.00474
	35.2809	0.26693			35.2809	0			35.2809	0.03644
	35.5056	0.019735			35.5056	0			35.5056	0
	35.7303	0			35.7303	0			35.7303	0
	35.9551	0			35.9551	0			35.9551	0
	36.1798	0.395065			36.1798	0			36.1798	0.006165
	36.4045	0.04802			36.4045	0			36.4045	0.11559
	36.6292	0			36.6292	0.001845			36.6292	0
	36.8539	0			36.8539	0.007365			36.8539	0.002765
	37.0787	0			37.0787	0.030605			37.0787	0.07198
	37.3034	0			37.3034	0.37925			37.3034	0
	37.5281	0			37.5281	0.41723			37.5281	0
	37.7528	0			37.7528	2.04461			37.7528	0
	37.9775	0.0043			37.9775	4.25			37.9775	0
	38.2022	0.00679			38.2022	4.25			38.2022	0
	38.427	0.05772			38.427	4.25			38.427	0
	38.6517	0.010915			38.6517	4.25			38.6517	0
	38.8764	0.058605			38.8764	4.25			38.8764	0.16678
	39.1011	0.10011			39.1011	4.25			39.1011	0.014485
	39.3258	0.01507			39.3258	4.25			39.3258	0
	39.5506	0			39.5506	4.25			39.5506	0
	39.7753	0.321885			39.7753	4.25			39.7753	0.339355
	40	0.489305			40	4.25			40	0.363155
	40.2247	0.18712			40.2247	4.25			40.2247	0.099865
	40.4494	0.01566			40.4494	4.25			40.4494	0.732845
	40.6742	0.52207			40.6742	4.25			40.6742	0.865455
	40.8989	0.253135			40.8989	4.24513			40.8989	3.4148
	41.1236	0.87619			41.1236	4.0587			41.1236	4.24813
	41.3483	0.185935			41.3483	2.16669			41.3483	4.25
	41.573	0.005675			41.573	1.44637			41.573	4.25
	41.7978	0			41.7978	0.641715			41.7978	4.25
	42.0225	0			42.0225	0.236925			42.0225	4.25
	42.2472	0			42.2472	0.40509			42.2472	4.25
	42.4719	0.02034			42.4719	0.01405			42.4719	4.25
	42.6966	0.000665			42.6966	0.51676			42.6966	4.25
	42.9213	0			42.9213	0			42.9213	4.25
	43.1461	0			43.1461	0			43.1461	4.25
	43.3708	0			43.3708	0.004565			43.3708	4.25
	43.5955	0.036955			43.5955	0.2346			43.5955	4.25
	43.8202	0.17282			43.8202	0			43.8202	4.25
	44.0449	0.02899			44.0449	0			44.0449	4.25
	44.2697	0.290365			44.2697	0			44.2697	4.25
	44.4944	0.190145			44.4944	0			44.4944	4.25
	44.7191	0.02771			44.7191	0			44.7191	4.25
	44.9438	0.533455			44.9438	0.000195			44.9438	4.25
	45.1685	0.168055			45.1685	0.17808			45.1685	4.25
	45.3933	0.04416			45.3933	0.000755			45.3933	4.25
	45.618	0.215735			45.618	0			45.618	2.69394
	45.8427	0.0401			45.8427	0			45.8427	0.534455
	46.0674	0.539695			46.0674	0			46.0674	0.34474
	46.2921	0.92636			46.2921	0			46.2921	0.510105
	46.5169	2.60281			46.5169	0.011345			46.5169	0
	46.7416	2.85838			46.7416	0			46.7416	0.018775
	46.9663	3.96839			46.9663	0			46.9663	0.06505
	47.191	3.72141			47.191	0			47.191	0.01955
	47.4157	4.1263			47.4157	0			47.4157	0.069155
	47.6404	4.25			47.6404	0			47.6404	0.164455
	47.8652	4.25			47.8652	0			47.8652	0
	48.0899	3.81705			48.0899	0			48.0899	0
	48.3146	4.14873			48.3146	0			48.3146	0.035735
	48.5393	4.25			48.5393	0			48.5393	0.13543
	48.764	4.25			48.764	0			48.764	0.261145
	48.9888	3.70647			48.9888	0			48.9888	0
	49.2135	3.99568			49.2135	0			49.2135	0
	49.4382	4.21387			49.4382	0			49.4382	0
	49.6629	4.25			49.6629	0			49.6629	0.084945
	49.8876	3.74951			49.8876	0.000295			49.8876	0.47898
	50.1124	3.40041			50.1124	0.000995			50.1124	0
	50.3371	2.33885			50.3371	0			50.3371	0.011825
	50.5618	3.41818			50.5618	0.032975			50.5618	0.06863
	50.7865	4.1653			50.7865	0.002975			50.7865	0.15392
	51.0112	4.25			51.0112	0			51.0112	0.12548
	51.236	4.25			51.236	0.228305			51.236	0.00198
	51.4607	4.25			51.4607	0.020315			51.4607	0.06283
	51.6854	4.25			51.6854	0			51.6854	0.72934
	51.9101	4.12171			51.9101	0			51.9101	0.05992
	52.1348	2.85562			52.1348	0			52.1348	0.004015
	52.3596	2.82044			52.3596	0			52.3596	0.195645
	52.5843	2.96108			52.5843	0			52.5843	0.039545
	52.809	3.79576			52.809	0			52.809	0.00017
	53.0337	3.06093			53.0337	0			53.0337	0.215935
	53.2584	2.5816			53.2584	0			53.2584	0.0083
	53.4831	1.42955			53.4831	0			53.4831	0
	53.7079	0.36044			53.7079	0			53.7079	0
	53.9326	0.02657			53.9326	0			53.9326	0.015395
	54.1573	0.09137			54.1573	0			54.1573	0.000275
	54.382	0.989965			54.382	0			54.382	0
	54.6067	0.302325			54.6067	0			54.6067	0
	54.8315	0.0635			54.8315	0			54.8315	0
	55.0562	0.344205			55.0562	0			55.0562	0.143015
	55.2809	0.092435			55.2809	0			55.2809	0.01544
	55.5056	0.28017			55.5056	0			55.5056	0
	55.7303	0.07898			55.7303	0			55.7303	0
	55.9551	0			55.9551	0			55.9551	0
	56.1798	0			56.1798	0			56.1798	0
	56.4045	0			56.4045	0			56.4045	0
	56.6292	0			56.6292	0			56.6292	0
	56.8539	0			56.8539	0			56.8539	0
	57.0787	0			57.0787	0			57.0787	0
	57.3034	0.06152			57.3034	0			57.3034	0
	57.5281	0.027			57.5281	0			57.5281	0
	57.7528	0.00434			57.7528	0			57.7528	0
	57.9775	0.054215			57.9775	0			57.9775	0
	58.2022	0.223635			58.2022	0			58.2022	0
	58.427	0.06704			58.427	0			58.427	0
	58.6517	0.04366			58.6517	0			58.6517	0
	58.8764	0.0149			58.8764	0			58.8764	0.084405
	59.1011	0			59.1011	0			59.1011	0.08207
	59.3258	0			59.3258	0			59.3258	0
	59.5506	0			59.5506	0			59.5506	0
	59.7753	0			59.7753	0			59.7753	0
	60	0			60	0			60	0
	60.2247	0			60.2247	0			60.2247	0
	60.4494	0			60.4494	0			60.4494	0
	60.6742	0			60.6742	0			60.6742	0.00158
	60.8989	0			60.8989	0			60.8989	0
	61.1236	0			61.1236	0			61.1236	0
	61.3483	0			61.3483	0			61.3483	0
	61.573	0			61.573	0			61.573	0
	61.7978	0			61.7978	0			61.7978	0
	62.0225	0			62.0225	0			62.0225	0
	62.2472	0			62.2472	0			62.2472	0
	62.4719	0			62.4719	0			62.4719	0
	62.6966	0			62.6966	0			62.6966	0
	62.9213	0			62.9213	0			62.9213	0
	63.1461	0			63.1461	0			63.1461	0
	63.3708	0			63.3708	0			63.3708	0
	63.5955	0			63.5955	0			63.5955	0
	63.8202	0			63.8202	0			63.8202	0
	64.0449	0			64.0449	0			64.0449	0
	64.2697	0			64.2697	0			64.2697	0
	64.4944	0			64.4944	0			64.4944	0
	64.7191	0			64.7191	0			64.7191	0
	64.9438	0			64.9438	0			64.9438	0
	65.1685	0			65.1685	0			65.1685	0
	65.3933	0			65.3933	0.011665			65.3933	0
	65.618	0			65.618	0.00211			65.618	0
	65.8427	0			65.8427	0			65.8427	0
	66.0674	0			66.0674	0			66.0674	0.039795
	66.2921	0			66.2921	0			66.2921	0
	66.5169	0			66.5169	0			66.5169	0
	66.7416	0			66.7416	0			66.7416	0
	66.9663	0			66.9663	0			66.9663	0
	67.191	0			67.191	0			67.191	0
	67.4157	0			67.4157	0			67.4157	0
	67.6404	0			67.6404	0			67.6404	0
	67.8652	0			67.8652	0			67.8652	0
	68.0899	0			68.0899	0			68.0899	0
	68.3146	0			68.3146	0			68.3146	0
	68.5393	0			68.5393	0			68.5393	0
	68.764	0			68.764	0.053215			68.764	0
	68.9888	0			68.9888	0.020725			68.9888	0
	69.2135	0			69.2135	0.24245			69.2135	0
	69.4382	0			69.4382	0.08333			69.4382	0
	69.6629	0			69.6629	0			69.6629	0
	69.8876	0			69.8876	0			69.8876	0
	70.1124	0			70.1124	0			70.1124	0
	70.3371	0			70.3371	0			70.3371	0
	70.5618	0			70.5618	0			70.5618	0
	70.7865	0			70.7865	0			70.7865	0
	71.0112	0			71.0112	0.02582			71.0112	0
	71.236	0			71.236	0.008845			71.236	0
	71.4607	0			71.4607	0			71.4607	0.048335
	71.6854	0			71.6854	0			71.6854	0.013875
	71.9101	0			71.9101	0			71.9101	0
	72.1348	0			72.1348	0			72.1348	0
	72.3596	0			72.3596	0			72.3596	0
	72.5843	0			72.5843	0			72.5843	0
	72.809	0			72.809	0.1011			72.809	0
	73.0337	0			73.0337	0.041745			73.0337	0
	73.2584	0			73.2584	0			73.2584	0
	73.4831	0			73.4831	0			73.4831	0
	73.7079	0			73.7079	0.02289			73.7079	0
	73.9326	0			73.9326	0.01262			73.9326	0
	74.1573	0			74.1573	0			74.1573	0
	74.382	0			74.382	0			74.382	0
	74.6067	0			74.6067	0.114595			74.6067	0
	74.8315	0			74.8315	0.06211			74.8315	0
	75.0562	0			75.0562	0			75.0562	0
	75.2809	0			75.2809	0			75.2809	0
	75.5056	0			75.5056	0			75.5056	0
	75.7303	0			75.7303	0			75.7303	0
	75.9551	0			75.9551	0			75.9551	0
	76.1798	0			76.1798	0			76.1798	0
	76.4045	0			76.4045	0			76.4045	0
	76.6292	0			76.6292	0			76.6292	0
	76.8539	0			76.8539	0			76.8539	0.145615
	77.0787	0			77.0787	0			77.0787	0.177025
	77.3034	0			77.3034	0			77.3034	0
	77.5281	0			77.5281	0			77.5281	0
	77.7528	0			77.7528	0			77.7528	0
	77.9775	0			77.9775	0			77.9775	0
	78.2022	0.1656			78.2022	0			78.2022	0
	78.427	0.10778			78.427	0			78.427	0
	78.6517	0			78.6517	0			78.6517	0
	78.8764	0			78.8764	0			78.8764	0
	79.1011	0			79.1011	0			79.1011	0
	79.3258	0			79.3258	0			79.3258	0
	79.5506	0			79.5506	0.12063			79.5506	0
	79.7753	0			79.7753	0.06858			79.7753	0
	80	0			80	0			80	0
	80.2247	0			80.2247	0			80.2247	0
	80.4494	0			80.4494	0			80.4494	0
	80.6742	0			80.6742	0			80.6742	0
	80.8989	0			80.8989	0.031975			80.8989	0
	81.1236	0			81.1236	0.02358			81.1236	0
	81.3483	0			81.3483	0			81.3483	0
	81.573	0			81.573	0			81.573	0
	81.7978	0			81.7978	0			81.7978	0
	82.0225	0			82.0225	0.000675			82.0225	0.01566
	82.2472	0			82.2472	0			82.2472	0.29754
	82.4719	0			82.4719	0			82.4719	0
	82.6966	0			82.6966	0			82.6966	0
	82.9213	0			82.9213	0			82.9213	0
	83.1461	0			83.1461	0			83.1461	0
	83.3708	0			83.3708	0			83.3708	0
	83.5955	0			83.5955	0			83.5955	0
	83.8202	0			83.8202	0			83.8202	0
	84.0449	0			84.0449	0.054645			84.0449	0
	84.2697	0			84.2697	0.03432			84.2697	0
	84.4944	0			84.4944	0			84.4944	0
	84.7191	0			84.7191	0			84.7191	0
	84.9438	0			84.9438	0			84.9438	0
	85.1685	0			85.1685	0			85.1685	0
	85.3933	0			85.3933	0			85.3933	0
	85.618	0			85.618	0			85.618	0
	85.8427	0			85.8427	0			85.8427	0
	86.0674	0			86.0674	0			86.0674	0
	86.2921	0			86.2921	0			86.2921	0
	86.5169	0			86.5169	0			86.5169	0
	86.7416	0			86.7416	0			86.7416	0
	86.9663	0			86.9663	0			86.9663	0
	87.191	0			87.191	0			87.191	0
	87.4157	0			87.4157	0			87.4157	0
	87.6404	0			87.6404	0			87.6404	0
	87.8652	0			87.8652	0			87.8652	0
	88.0899	0			88.0899	0			88.0899	0
	88.3146	0			88.3146	0			88.3146	0
	88.5393	0			88.5393	0.00045			88.5393	0
	88.764	0			88.764	0.01739			88.764	0
	88.9888	0			88.9888	0.03065			88.9888	0
	89.2135	0			89.2135	0.03312			89.2135	0
	89.4382	0			89.4382	0.02912			89.4382	0
	89.6629	0			89.6629	0			89.6629	0
	89.8876	0			89.8876	0.126095			89.8876	0
	90.1124	0			90.1124	0.145835			90.1124	0
	90.3371	0
