# Supplementary material for: Spatiotemporal evaporating droplet dynamics on fomites enhances long term bacterial pathogenesis
Source: Commun Biol. 2021 Oct 8;4:1173. doi: 10.1038/s42003-021-02711-z (PMC8501104; doi:10.1038/s42003-021-02711-z)
Supplement: Supplementary file 10 — Supplementary Data 3 [file 42003_2021_2711_MOESM10_ESM.xlsx]

## Sheet: dextrose
High_5%										Low_0.9%
Dead			WT			Flic				Dead			WT			Flic
	Non-dimensional radius	Height (µm)		Non-dimensional radius	Height (µm)		Non-dimensional radius	Height (µm)			Non-dimensional radius	Height (µm)		Non-dimensional radius	Height (µm)		Non-dimensional radius	Height (µm)
0	0	0.03173	0	0	0.018949	0	0	0.110454		0	0	0.113767	0	0	0.255566	0	0	0.147895
3.24094	0.00289017	0.052037	1.61681	0.00133869	0.019508	3.25966	0.00266667	0.11248		2.30562	0.00224719	0.114318	2.30502	0.00223714	0.255106	2.30653	0.00223714	0.15798
6.48188	0.00578035	0.032618	3.23361	0.00267738	0.01999	6.51931	0.00533333	0.114342		4.61124	0.00449438	0.113712	4.61004	0.00447427	0.254682	4.61306	0.00447427	0.158694
9.72282	0.00867052	0.01352	4.85042	0.00401606	0.022211	9.77897	0.008	0.1165		6.91685	0.00674157	0.102601	6.91505	0.00671141	0.254242	6.91959	0.00671141	0.157498
12.9638	0.0115607	0.011873	6.46723	0.00535475	0.03626	13.0386	0.0106667	0.118086		9.22247	0.00898876	0.090304	9.22007	0.00894855	0.253642	9.22612	0.00894855	0.153678
16.2047	0.0144509	0.019983	8.08404	0.00669344	0.062207	16.2983	0.0133333	0.119876		11.5281	0.011236	0.072274	11.5251	0.0111857	0.252996	11.5327	0.0111857	0.149075
19.4456	0.017341	0.029753	9.70084	0.00803213	0.051695	19.5579	0.016	0.121913		13.8337	0.0134831	0.049569	13.8301	0.0134228	0.252463	13.8392	0.0134228	0.141069
22.6866	0.0202312	0.02961	11.3176	0.00937082	0.03051	22.8176	0.0186667	0.123692		16.1393	0.0157303	0.079505	16.1351	0.01566	0.251936	16.1457	0.01566	0.128368
25.9275	0.0231214	0.032799	12.9345	0.0107095	0.022812	26.0772	0.0213333	0.125469		18.4449	0.0179775	0.101563	18.4401	0.0178971	0.251336	18.4522	0.0178971	0.124565
29.1684	0.0260116	0.027075	14.5513	0.0120482	0.022298	29.3369	0.024	0.126858		20.7506	0.0202247	0.108454	20.7452	0.0201342	0.250654	20.7588	0.0201342	0.124683
32.4094	0.0289017	0.026315	16.1681	0.0133869	0.022998	32.5966	0.0266667	0.128519		23.0562	0.0224719	0.115943	23.0502	0.0223714	0.249883	23.0653	0.0223714	0.136581
35.6503	0.0317919	0.076673	17.7849	0.0147256	0.02362	35.8562	0.0293333	0.134855		25.3618	0.0247191	0.115481	25.3552	0.0246085	0.249123	25.3718	0.0246085	0.149055
38.8913	0.0346821	0.247016	19.4017	0.0160643	0.024007	39.1159	0.032	0.17132		27.6674	0.0269663	0.1151	27.6602	0.0268456	0.248472	27.6784	0.0268456	0.151009
42.1322	0.0375723	0.449647	21.0185	0.0174029	0.024538	42.3755	0.0346667	0.270313		29.973	0.0292135	0.11528	29.9652	0.0290828	0.248079	29.9849	0.0290828	0.148885
45.3731	0.0404624	0.597086	22.6353	0.0187416	0.025009	45.6352	0.0373333	0.394923		32.2787	0.0314607	0.1189	32.2703	0.0313199	0.248353	32.2914	0.0313199	0.15096
48.6141	0.0433526	0.713526	24.2521	0.0200803	0.025187	48.8948	0.04	0.573747		34.5843	0.0337079	0.185831	34.5753	0.033557	0.248947	34.598	0.033557	0.1757
51.855	0.0462428	0.812882	25.8689	0.021419	0.025492	52.1545	0.0426667	0.751854		36.8899	0.0359551	0.29618	36.8803	0.0357942	0.249387	36.9045	0.0357942	0.26421
55.096	0.0491329	0.899932	27.4857	0.0227577	0.02586	55.4142	0.0453333	0.939506		39.1955	0.0382022	0.46238	39.1853	0.0380313	0.328162	39.211	0.0380313	0.411515
58.3369	0.0520231	1.03314	29.1025	0.0240964	0.026319	58.6738	0.048	1.17635		41.5011	0.0404494	0.573592	41.4903	0.0402685	0.633222	41.5176	0.0402685	0.528791
61.5778	0.0549133	1.17871	30.7193	0.0254351	0.026873	61.9335	0.0506667	1.3523		43.8067	0.0426966	0.537091	43.7953	0.0425056	0.890867	43.8241	0.0425056	0.599125
64.8188	0.0578035	1.32052	32.3361	0.0267738	0.027387	65.1931	0.0533333	1.54125		46.1124	0.0449438	0.481252	46.1004	0.0447427	0.952827	46.1306	0.0447427	0.640979
68.0597	0.0606936	1.44944	33.9529	0.0281125	0.027696	68.4528	0.056	1.66347		48.418	0.047191	0.500983	48.4054	0.0469799	0.966948	48.4372	0.0469799	0.666741
71.3006	0.0635838	1.5628	35.5698	0.0294511	0.027949	71.7124	0.0586667	1.80583		50.7236	0.0494382	0.576452	50.7104	0.049217	0.976493	50.7437	0.049217	0.708179
74.5416	0.066474	1.68014	37.1866	0.0307898	0.027977	74.9721	0.0613333	2.01302		53.0292	0.0516854	0.780548	53.0154	0.0514541	0.971147	53.0502	0.0514541	0.752436
77.7825	0.0693642	1.80951	38.8034	0.0321285	0.030118	78.2317	0.064	2.20337		55.3348	0.0539326	1.0127	55.3204	0.0536913	0.972481	55.3567	0.0536913	0.809282
81.0235	0.0722543	1.93446	40.4202	0.0334672	0.051537	81.4914	0.0666667	2.40012		57.6405	0.0561798	1.1749	57.6254	0.0559284	1.00688	57.6633	0.0559284	0.848231
84.2644	0.0751445	2.0364	42.037	0.0348059	0.118857	84.7511	0.0693333	2.52967		59.9461	0.058427	1.24942	59.9305	0.0581655	1.079	59.9698	0.0581655	0.867286
87.5053	0.0780347	2.15299	43.6538	0.0361446	0.226427	88.0107	0.072	2.75128		62.2517	0.0606742	1.2428	62.2355	0.0604027	1.14624	62.2763	0.0604027	0.884655
90.7463	0.0809249	2.26159	45.2706	0.0374833	0.369311	91.2704	0.0746667	2.92057		64.5573	0.0629213	1.2423	64.5405	0.0626398	1.18314	64.5829	0.0626398	0.909779
93.9872	0.083815	2.38747	46.8874	0.038822	0.507193	94.53	0.0773333	3.02811		66.8629	0.0651685	1.26384	66.8455	0.064877	1.22166	66.8894	0.064877	0.950072
97.2281	0.0867052	2.54062	48.5042	0.0401606	0.604425	97.7897	0.08	3.23095		69.1685	0.0674157	1.31596	69.1505	0.0671141	1.27093	69.1959	0.0671141	0.999479
100.469	0.0895954	2.65998	50.121	0.0414993	0.663696	101.049	0.0826667	3.39778		71.4742	0.0696629	1.36841	71.4556	0.0693512	1.30516	71.5025	0.0693512	1.04598
103.71	0.0924855	2.74701	51.7378	0.042838	0.729187	104.309	0.0853333	3.52042		73.7798	0.0719101	1.4051	73.7606	0.0715884	1.35542	73.809	0.0715884	1.09867
106.951	0.0953757	2.871	53.3546	0.0441767	0.798926	107.569	0.088	3.69312		76.0854	0.0741573	1.43172	76.0656	0.0738255	1.38213	76.1155	0.0738255	1.14948
110.192	0.0982659	3.01531	54.9714	0.0455154	0.849849	110.828	0.0906667	3.86211		78.391	0.0764045	1.45688	78.3706	0.0760626	1.39163	78.4221	0.0760626	1.1937
113.433	0.101156	3.14995	56.5882	0.0468541	0.914419	114.088	0.0933333	4.00466		80.6966	0.0786517	1.48993	80.6756	0.0782998	1.41953	80.7286	0.0782998	1.23245
116.674	0.104046	3.2679	58.205	0.0481928	0.982424	117.348	0.096	4.13873		83.0023	0.0808989	1.52188	82.9806	0.0805369	1.46675	83.0351	0.0805369	1.26529
119.915	0.106936	3.35609	59.8219	0.0495315	1.05856	120.607	0.0986667	4.26374		85.3079	0.0831461	1.55451	85.2857	0.082774	1.50603	85.3416	0.082774	1.31488
123.156	0.109827	3.451	61.4387	0.0508701	1.14932	123.867	0.101333	4.38323		87.6135	0.0853933	1.60681	87.5907	0.0850112	1.5563	87.6482	0.0850112	1.36891
126.397	0.112717	3.57895	63.0555	0.0522088	1.23271	127.127	0.104	4.52782		89.9191	0.0876404	1.69789	89.8957	0.0872483	1.61749	89.9547	0.0872483	1.42648
129.638	0.115607	3.71071	64.6723	0.0535475	1.31026	130.386	0.106667	4.66955		92.2247	0.0898876	1.80457	92.2007	0.0894855	1.7191	92.2612	0.0894855	1.49173
132.878	0.118497	3.80611	66.2891	0.0548862	1.37753	133.646	0.109333	4.81046		94.5303	0.0921348	1.87087	94.5057	0.0917226	1.80341	94.5678	0.0917226	1.53402
136.119	0.121387	3.89036	67.9059	0.0562249	1.44724	136.906	0.112	4.95119		96.836	0.094382	1.8792	96.8108	0.0939597	1.84707	96.8743	0.0939597	1.55449
139.36	0.124277	3.98845	69.5227	0.0575636	1.52138	140.165	0.114667	5.07266		99.1416	0.0966292	1.85129	99.1158	0.0961969	1.8729	99.1808	0.0961969	1.58695
142.601	0.127168	4.11332	71.1395	0.0589023	1.58148	143.425	0.117333	5.2115		101.447	0.0988764	1.85013	101.421	0.098434	1.89244	101.487	0.098434	1.63886
145.842	0.130058	4.22825	72.7563	0.060241	1.64403	146.685	0.12	5.34804		103.753	0.101124	1.87311	103.726	0.100671	1.94484	103.794	0.100671	1.708
149.083	0.132948	4.32963	74.3731	0.0615797	1.71972	149.944	0.122667	5.49164		106.058	0.103371	1.9564	106.031	0.102908	1.97961	106.1	0.102908	1.79693
152.324	0.135838	4.44449	75.9899	0.0629183	1.79874	153.204	0.125333	5.64544		108.364	0.105618	2.04345	108.336	0.105145	1.99633	108.407	0.105145	1.84625
155.565	0.138728	4.53194	77.6067	0.064257	1.88292	156.463	0.128	5.74685		110.67	0.107865	2.08782	110.641	0.107383	1.97268	110.713	0.107383	1.86791
158.806	0.141618	4.6106	79.2235	0.0655957	1.96058	159.723	0.130667	5.89732		112.975	0.110112	2.11498	112.946	0.10962	1.97372	113.02	0.10962	1.87832
162.047	0.144509	4.70342	80.8403	0.0669344	2.02588	162.983	0.133333	6.03297		115.281	0.11236	2.08903	115.251	0.111857	2.04245	115.327	0.111857	1.87997
165.288	0.147399	4.78583	82.4572	0.0682731	2.08014	166.242	0.136	6.15549		117.587	0.114607	2.04433	117.556	0.114094	2.12608	117.633	0.114094	1.91668
168.529	0.150289	4.85535	84.074	0.0696118	2.14346	169.502	0.138667	6.2734		119.892	0.116854	2.07284	119.861	0.116331	2.18185	119.94	0.116331	1.98013
171.77	0.153179	4.96321	85.6908	0.0709505	2.22724	172.762	0.141333	6.35784		122.198	0.119101	2.1227	122.166	0.118568	2.22606	122.246	0.118568	2.03054
175.011	0.156069	5.09353	87.3076	0.0722892	2.30241	176.021	0.144	6.43468		124.503	0.121348	2.15611	124.471	0.120805	2.25033	124.553	0.120805	2.08429
178.252	0.15896	5.18334	88.9244	0.0736278	2.36089	179.281	0.146667	6.51685		126.809	0.123596	2.17758	126.776	0.123043	2.27133	126.859	0.123043	2.1756
181.493	0.16185	5.24623	90.5412	0.0749665	2.42471	182.541	0.149333	6.61192		129.115	0.125843	2.18478	129.081	0.12528	2.27985	129.166	0.12528	2.24003
184.733	0.16474	5.35514	92.158	0.0763052	2.50576	185.8	0.152	6.69254		131.42	0.12809	2.2196	131.386	0.127517	2.28095	131.472	0.127517	2.29212
187.974	0.16763	5.47446	93.7748	0.0776439	2.57814	189.06	0.154667	6.77636		133.726	0.130337	2.25027	133.691	0.129754	2.29395	133.779	0.129754	2.31205
191.215	0.17052	5.55947	95.3916	0.0789826	2.63296	192.32	0.157333	6.85649		136.031	0.132584	2.27429	135.996	0.131991	2.3211	136.085	0.131991	2.3093
194.456	0.17341	5.64443	97.0084	0.0803213	2.68933	195.579	0.16	7.00222		138.337	0.134831	2.28378	138.301	0.134228	2.35406	138.392	0.134228	2.30767
197.697	0.176301	5.70671	98.6252	0.08166	2.75793	198.839	0.162667	7.1123		140.643	0.137079	2.29192	140.606	0.136465	2.3797	140.698	0.136465	2.33714
200.938	0.179191	5.74011	100.242	0.0829987	2.82371	202.099	0.165333	7.21609		142.948	0.139326	2.29876	142.911	0.138702	2.39601	143.005	0.138702	2.38735
204.179	0.182081	5.77672	101.859	0.0843373	2.89159	205.358	0.168	7.31188		145.254	0.141573	2.30513	145.216	0.14094	2.4111	145.311	0.14094	2.40991
207.42	0.184971	5.86568	103.476	0.085676	2.9584	208.618	0.170667	7.39127		147.56	0.14382	2.3101	147.521	0.143177	2.42433	147.618	0.143177	2.40034
210.661	0.187861	5.99911	105.092	0.0870147	3.02672	211.878	0.173333	7.443		149.865	0.146067	2.31441	149.826	0.145414	2.43697	149.925	0.145414	2.40357
213.902	0.190751	6.12074	106.709	0.0883534	3.07092	215.137	0.176	7.47723		152.171	0.148315	2.3161	152.131	0.147651	2.44837	152.231	0.147651	2.42601
217.143	0.193642	6.20708	108.326	0.0896921	3.11786	218.397	0.178667	7.56402		154.476	0.150562	2.31621	154.436	0.149888	2.45938	154.538	0.149888	2.42924
220.384	0.196532	6.27136	109.943	0.0910308	3.21771	221.657	0.181333	7.62304		156.782	0.152809	2.30785	156.741	0.152125	2.46956	156.844	0.152125	2.43422
223.625	0.199422	6.34063	111.56	0.0923695	3.30445	224.916	0.184	7.73531		159.088	0.155056	2.29471	159.046	0.154362	2.47925	159.151	0.154362	2.43793
226.866	0.202312	6.42498	113.176	0.0937082	3.37114	228.176	0.186667	7.82905		161.393	0.157303	2.29035	161.351	0.1566	2.4876	161.457	0.1566	2.45711
230.107	0.205202	6.54185	114.793	0.0950469	3.43352	231.436	0.189333	7.89871		163.699	0.159551	2.29392	163.656	0.158837	2.49542	163.764	0.158837	2.50149
233.348	0.208092	6.6623	116.41	0.0963855	3.48844	234.695	0.192	7.96319		166.005	0.161798	2.30506	165.961	0.161074	2.50224	166.07	0.161074	2.55981
236.588	0.210983	6.73547	118.027	0.0977242	3.52415	237.955	0.194667	8.02622		168.31	0.164045	2.31059	168.266	0.163311	2.50854	168.377	0.163311	2.62098
239.829	0.213873	6.8089	119.644	0.0990629	3.56289	241.215	0.197333	8.08764		170.616	0.166292	2.30799	170.571	0.165548	2.51374	170.683	0.165548	2.6576
243.07	0.216763	6.90465	121.261	0.100402	3.65268	244.474	0.2	8.1471		172.921	0.168539	2.30379	172.876	0.167785	2.51871	172.99	0.167785	2.68449
246.311	0.219653	6.98108	122.877	0.10174	3.72164	247.734	0.202667	8.20527		175.227	0.170787	2.29856	175.181	0.170022	2.52289	175.296	0.170022	2.69156
249.552	0.222543	7.03926	124.494	0.103079	3.77358	250.994	0.205333	8.26145		177.533	0.173034	2.29299	177.486	0.17226	2.52673	177.603	0.17226	2.67871
252.793	0.225434	7.0969	126.111	0.104418	3.84751	254.253	0.208	8.31547		179.838	0.175281	2.28661	179.791	0.174497	2.52942	179.909	0.174497	2.62218
256.034	0.228324	7.15025	127.728	0.105756	3.91793	257.513	0.210667	8.36853		182.144	0.177528	2.27937	182.096	0.176734	2.53174	182.216	0.176734	2.55957
259.275	0.231214	7.15677	129.345	0.107095	3.97967	260.772	0.213333	8.42014		184.449	0.179775	2.27134	184.401	0.178971	2.53332	184.522	0.178971	2.52937
262.516	0.234104	7.10702	130.961	0.108434	4.0387	264.032	0.216	8.47006		186.755	0.182022	2.26287	186.706	0.181208	2.53462	186.829	0.181208	2.55361
265.757	0.236994	7.07245	132.578	0.109772	4.09671	267.292	0.218667	8.51407		189.061	0.18427	2.25392	189.011	0.183445	2.53529	189.136	0.183445	2.63132
268.998	0.239884	7.08455	134.195	0.111111	4.15447	270.551	0.221333	8.53262		191.366	0.186517	2.24472	191.316	0.185682	2.5355	191.442	0.185682	2.70232
272.239	0.242775	7.13502	135.812	0.11245	4.21184	273.811	0.224	8.53773		193.672	0.188764	2.23507	193.622	0.187919	2.53484	193.749	0.187919	2.74239
275.48	0.245665	7.22755	137.429	0.113788	4.26873	277.071	0.226667	8.61903		195.978	0.191011	2.225	195.927	0.190157	2.53376	196.055	0.190157	2.75994
278.721	0.248555	7.34281	139.045	0.115127	4.32484	280.33	0.229333	8.6744		198.283	0.193258	2.21461	198.232	0.192394	2.53185	198.362	0.192394	2.76768
281.962	0.251445	7.44384	140.662	0.116466	4.38041	283.59	0.232	8.7015		200.589	0.195506	2.2039	200.537	0.194631	2.52939	200.668	0.194631	2.76181
285.203	0.254335	7.49772	142.279	0.117805	4.43425	286.85	0.234667	8.73937		202.894	0.197753	2.19276	202.842	0.196868	2.52621	202.975	0.196868	2.733
288.443	0.257225	7.48372	143.896	0.119143	4.48743	290.109	0.237333	8.76		205.2	0.2	2.18135	205.147	0.199105	2.5227	205.281	0.199105	2.70189
291.684	0.260116	7.39509	145.513	0.120482	4.54253	293.369	0.24	8.79769		207.506	0.202247	2.16974	207.452	0.201342	2.51844	207.588	0.201342	2.6941
294.925	0.263006	7.30619	147.129	0.121821	4.59819	296.629	0.242667	8.84507		209.811	0.204494	2.15824	209.757	0.203579	2.51361	209.894	0.203579	2.70762
298.166	0.265896	7.29926	148.746	0.123159	4.65308	299.888	0.245333	8.86029		212.117	0.206742	2.14637	212.062	0.205817	2.50805	212.201	0.205817	2.73467
301.407	0.268786	7.34793	150.363	0.124498	4.70488	303.148	0.248	8.86719		214.422	0.208989	2.13395	214.367	0.208054	2.50222	214.507	0.208054	2.76354
304.648	0.271676	7.4096	151.98	0.125837	4.74795	306.408	0.250667	8.88643		216.728	0.211236	2.12111	216.672	0.210291	2.49553	216.814	0.210291	2.77709
307.889	0.274566	7.475	153.597	0.127175	4.7889	309.667	0.253333	8.96739		219.034	0.213483	2.10794	218.977	0.212528	2.48824	219.12	0.212528	2.78117
311.13	0.277457	7.5217	155.213	0.128514	4.85145	312.927	0.256	9.01587		221.339	0.21573	2.09431	221.282	0.214765	2.48023	221.427	0.214765	2.77842
314.371	0.280347	7.5368	156.83	0.129853	4.91264	316.187	0.258667	9.01484		223.645	0.217978	2.08071	223.587	0.217002	2.47195	223.734	0.217002	2.77396
317.612	0.283237	7.55223	158.447	0.131191	4.96511	319.446	0.261333	8.98978		225.951	0.220225	2.06673	225.892	0.219239	2.46325	226.04	0.219239	2.76881
320.853	0.286127	7.57715	160.064	0.13253	5.01525	322.706	0.264	9.0383		228.256	0.222472	2.05225	228.197	0.221477	2.45422	228.347	0.221477	2.76292
324.094	0.289017	7.59914	161.681	0.133869	5.0649	325.966	0.266667	9.0942		230.562	0.224719	2.03704	230.502	0.223714	2.44514	230.653	0.223714	2.75628
327.335	0.291908	7.61676	163.298	0.135207	5.11413	329.225	0.269333	9.08706		232.867	0.226966	2.02097	232.807	0.225951	2.43847	232.96	0.225951	2.74896
330.576	0.294798	7.64807	164.914	0.136546	5.16297	332.485	0.272	9.02855		235.173	0.229213	2.0044	235.112	0.228188	2.43835	235.266	0.228188	2.741
333.817	0.297688	7.71667	166.531	0.137885	5.21146	335.745	0.274667	9.05947		237.479	0.231461	1.98733	237.417	0.230425	2.44803	237.573	0.230425	2.73245
337.058	0.300578	7.8153	168.148	0.139224	5.25676	339.004	0.277333	9.14681		239.784	0.233708	1.96978	239.722	0.232662	2.4493	239.879	0.232662	2.72313
340.299	0.303468	7.84461	169.765	0.140562	5.28452	342.264	0.28	9.1722		242.09	0.235955	1.95158	242.027	0.234899	2.4212	242.186	0.234899	2.71288
343.539	0.306358	7.69793	171.382	0.141901	5.30036	345.524	0.282667	9.13473		244.396	0.238202	1.93308	244.332	0.237136	2.39034	244.492	0.237136	2.70206
346.78	0.309249	7.47844	172.998	0.14324	5.37404	348.783	0.285333	9.10942		246.701	0.240449	1.91431	246.637	0.239374	2.36584	246.799	0.239374	2.69076
350.021	0.312139	7.35862	174.615	0.144578	5.44315	352.043	0.288	9.16837		249.007	0.242697	1.89562	248.942	0.241611	2.34814	249.105	0.241611	2.67889
353.262	0.315029	7.33957	176.232	0.145917	5.4929	355.303	0.290667	9.18164		251.312	0.244944	1.87688	251.247	0.243848	2.33279	251.412	0.243848	2.6663
356.503	0.317919	7.36593	177.849	0.147256	5.53552	358.562	0.293333	9.17659		253.618	0.247191	1.85808	253.552	0.246085	2.31797	253.718	0.246085	2.65296
359.744	0.320809	7.41721	179.466	0.148594	5.56176	361.822	0.296	9.15329		255.924	0.249438	1.83885	255.857	0.248322	2.30324	256.025	0.248322	2.63899
362.985	0.323699	7.46489	181.082	0.149933	5.57636	365.081	0.298667	9.10473		258.229	0.251685	1.81947	258.162	0.250559	2.29159	258.331	0.250559	2.62441
366.226	0.32659	7.48981	182.699	0.151272	5.64334	368.341	0.301333	9.11481		260.535	0.253933	1.79943	260.467	0.252796	2.28725	260.638	0.252796	2.60925
369.467	0.32948	7.51588	184.316	0.15261	5.70804	371.601	0.304	9.15544		262.84	0.25618	1.77922	262.772	0.255034	2.29755	262.945	0.255034	2.59355
372.708	0.33237	7.53213	185.933	0.153949	5.74902	374.86	0.306667	9.19944		265.146	0.258427	1.75858	265.077	0.257271	2.31378	265.251	0.257271	2.57733
375.949	0.33526	7.56973	187.55	0.155288	5.77866	378.12	0.309333	9.22828		267.452	0.260674	1.73785	267.382	0.259508	2.31474	267.558	0.259508	2.56062
379.19	0.33815	7.62413	189.166	0.156627	5.80269	381.38	0.312	9.21596		269.757	0.262921	1.71724	269.687	0.261745	2.29694	269.864	0.261745	2.54326
382.431	0.34104	7.62979	190.783	0.157965	5.8137	384.639	0.314667	9.18561		272.063	0.265169	1.69649	271.992	0.263982	2.24605	272.171	0.263982	2.52525
385.672	0.343931	7.54078	192.4	0.159304	5.86842	387.899	0.317333	9.13583		274.369	0.267416	1.67561	274.297	0.266219	2.19252	274.477	0.266219	2.50666
388.913	0.346821	7.43901	194.017	0.160643	5.9154	391.159	0.32	9.09687		276.674	0.269663	1.65432	276.602	0.268456	2.15837	276.784	0.268456	2.48751
392.154	0.349711	7.39062	195.634	0.161981	5.97803	394.418	0.322667	9.03789		278.98	0.27191	1.63285	278.907	0.270694	2.13722	279.09	0.270694	2.46788
395.394	0.352601	7.37618	197.25	0.16332	6.02307	397.678	0.325333	9.02085		281.285	0.274157	1.61138	281.212	0.272931	2.11989	281.397	0.272931	2.44754
398.635	0.355491	7.35836	198.867	0.164659	6.04206	400.938	0.328	9.02447		283.591	0.276404	1.59007	283.517	0.275168	2.11905	283.703	0.275168	2.42675
401.876	0.358382	7.30103	200.484	0.165997	6.09507	404.197	0.330667	9.08373		285.897	0.278652	1.56895	285.822	0.277405	2.14264	286.01	0.277405	2.40555
405.117	0.361272	7.24481	202.101	0.167336	6.15363	407.457	0.333333	9.11392		288.202	0.280899	1.54798	288.127	0.279642	2.17989	288.316	0.279642	2.38394
408.358	0.364162	7.26381	203.718	0.168675	6.19874	410.717	0.336	9.06468		290.508	0.283146	1.52716	290.432	0.281879	2.17263	290.623	0.281879	2.36176
411.599	0.367052	7.32061	205.334	0.170013	6.23715	413.976	0.338667	8.97718		292.814	0.285393	1.50616	292.737	0.284116	2.10489	292.929	0.284116	2.33906
414.84	0.369942	7.33272	206.951	0.171352	6.26906	417.236	0.341333	8.93568		295.119	0.28764	1.48433	295.042	0.286353	2.03278	295.236	0.286353	2.31577
418.081	0.372832	7.27157	208.568	0.172691	6.29794	420.496	0.344	8.90632		297.425	0.289888	1.46162	297.347	0.288591	1.98339	297.543	0.288591	2.29195
421.322	0.375723	7.26431	210.185	0.174029	6.33853	423.755	0.346667	8.86184		299.73	0.292135	1.43835	299.652	0.290828	1.95661	299.849	0.290828	2.26772
424.563	0.378613	7.28286	211.802	0.175368	6.38155	427.015	0.349333	8.83168		302.036	0.294382	1.41505	301.957	0.293065	1.96591	302.156	0.293065	2.24382
427.804	0.381503	7.20894	213.419	0.176707	6.41962	430.275	0.352	8.83619		304.342	0.296629	1.39202	304.262	0.295302	1.98981	304.462	0.295302	2.22085
431.045	0.384393	7.11501	215.035	0.178046	6.45517	433.534	0.354667	8.88732		306.647	0.298876	1.36952	306.567	0.297539	2.00349	306.769	0.297539	2.20306
434.286	0.387283	7.06294	216.652	0.179384	6.48987	436.794	0.357333	8.93915		308.953	0.301124	1.3474	308.872	0.299776	1.98691	309.075	0.299776	2.18337
437.527	0.390173	7.02432	218.269	0.180723	6.52401	440.054	0.36	8.88678		311.258	0.303371	1.3257	311.177	0.302013	1.96848	311.382	0.302013	2.15762
440.768	0.393064	7.01339	219.886	0.182062	6.55705	443.313	0.362667	8.83185		313.564	0.305618	1.30485	313.482	0.304251	1.94006	313.688	0.304251	2.12589
444.009	0.395954	6.97573	221.503	0.1834	6.58464	446.573	0.365333	8.82544		315.87	0.307865	1.28418	315.787	0.306488	1.93635	315.995	0.306488	2.08931
447.249	0.398844	6.93456	223.119	0.184739	6.6078	449.833	0.368	8.84304		318.175	0.310112	1.26403	318.092	0.308725	1.90926	318.301	0.308725	2.06029
450.49	0.401734	6.88857	224.736	0.186078	6.64268	453.092	0.370667	8.86526		320.481	0.31236	1.24341	320.397	0.310962	1.86314	320.608	0.310962	2.03205
453.731	0.404624	6.85285	226.353	0.187416	6.68347	456.352	0.373333	8.83313		322.787	0.314607	1.22307	322.703	0.313199	1.82599	322.914	0.313199	2.00431
456.972	0.407514	6.83352	227.97	0.188755	6.71912	459.612	0.376	8.85196		325.092	0.316854	1.20235	325.008	0.315436	1.76529	325.221	0.315436	1.97594
460.213	0.410405	6.84383	229.587	0.190094	6.75023	462.871	0.378667	8.83812		327.398	0.319101	1.18137	327.313	0.317673	1.71684	327.527	0.317673	1.94692
463.454	0.413295	6.86751	231.203	0.191432	6.78071	466.131	0.381333	8.77215		329.703	0.321348	1.15974	329.618	0.319911	1.69335	329.834	0.319911	1.91742
466.695	0.416185	6.88363	232.82	0.192771	6.81135	469.39	0.384	8.75372		332.009	0.323596	1.13743	331.923	0.322148	1.68062	332.14	0.322148	1.88789
469.936	0.419075	6.83114	234.437	0.19411	6.84167	472.65	0.386667	8.80822		334.315	0.325843	1.11534	334.228	0.324385	1.68423	334.447	0.324385	1.8584
473.177	0.421965	6.79159	236.054	0.195448	6.87146	475.91	0.389333	8.79476		336.62	0.32809	1.09408	336.533	0.326622	1.66488	336.754	0.326622	1.82889
476.418	0.424855	6.78622	237.671	0.196787	6.90051	479.169	0.392	8.73028		338.926	0.330337	1.07301	338.838	0.328859	1.64695	339.06	0.328859	1.79925
479.659	0.427746	6.7824	239.287	0.198126	6.9291	482.429	0.394667	8.72793		341.231	0.332584	1.05124	341.143	0.331096	1.6263	341.367	0.331096	1.7691
482.9	0.430636	6.79461	240.904	0.199465	6.95609	485.689	0.397333	8.71264		343.537	0.334831	1.02879	343.448	0.333333	1.56309	343.673	0.333333	1.73838
486.141	0.433526	6.80475	242.521	0.200803	6.97343	488.948	0.4	8.7088		345.843	0.337079	1.00602	345.753	0.33557	1.51789	345.98	0.33557	1.70764
489.382	0.436416	6.80804	244.138	0.202142	6.98105	492.208	0.402667	8.70478		348.148	0.339326	0.983224	348.058	0.337808	1.49776	348.286	0.337808	1.67699
492.623	0.439306	6.81197	245.755	0.203481	7.01208	495.468	0.405333	8.70536		350.454	0.341573	0.961227	350.363	0.340045	1.46385	350.593	0.340045	1.64629
495.864	0.442197	6.81772	247.371	0.204819	7.05785	498.727	0.408	8.7151		352.76	0.34382	0.939126	352.668	0.342282	1.43612	352.899	0.342282	1.61545
499.104	0.445087	6.82414	248.988	0.206158	7.09286	501.987	0.410667	8.75572		355.065	0.346067	0.917013	354.973	0.344519	1.40364	355.206	0.344519	1.58416
502.345	0.447977	6.83185	250.605	0.207497	7.12009	505.247	0.413333	8.81384		357.371	0.348315	0.894847	357.278	0.346756	1.41752	357.512	0.346756	1.55234
505.586	0.450867	6.84233	252.222	0.208835	7.14586	508.506	0.416	8.87578		359.676	0.350562	0.874168	359.583	0.348993	1.44906	359.819	0.348993	1.52043
508.827	0.453757	6.8528	253.839	0.210174	7.17088	511.766	0.418667	8.93815		361.982	0.352809	0.854564	361.888	0.35123	1.49508	362.125	0.35123	1.48859
512.068	0.456647	6.85238	255.455	0.211513	7.19557	515.026	0.421333	9.00003		364.288	0.355056	0.83767	364.193	0.353468	1.50066	364.432	0.353468	1.4572
515.309	0.459538	6.85077	257.072	0.212851	7.22027	518.285	0.424	9.06112		366.593	0.357303	0.821617	366.498	0.355705	1.41282	366.738	0.355705	1.42605
518.55	0.462428	6.88982	258.689	0.21419	7.24448	521.545	0.426667	9.12122		368.899	0.359551	0.806597	368.803	0.357942	1.31675	369.045	0.357942	1.39475
521.791	0.465318	6.92328	260.306	0.215529	7.26818	524.805	0.429333	9.18016		371.205	0.361798	0.794007	371.108	0.360179	1.2708	371.351	0.360179	1.3631
525.032	0.468208	6.92716	261.923	0.216867	7.29168	528.064	0.432	9.23777		373.51	0.364045	0.792417	373.413	0.362416	1.26454	373.658	0.362416	1.3312
528.273	0.471098	6.92258	263.54	0.218206	7.31477	531.324	0.434667	9.2939		375.816	0.366292	0.8042	375.718	0.364653	1.28401	375.965	0.364653	1.29917
531.514	0.473988	6.98715	265.156	0.219545	7.33713	534.584	0.437333	9.34842		378.121	0.368539	0.831813	378.023	0.36689	1.27656	378.271	0.36689	1.26699
534.755	0.476879	7.04261	266.773	0.220884	7.35921	537.843	0.44	9.40123		380.427	0.370787	0.849397	380.328	0.369128	1.24501	380.578	0.369128	1.23473
537.996	0.479769	7.07975	268.39	0.222222	7.38098	541.103	0.442667	9.45223		382.733	0.373034	0.806029	382.633	0.371365	1.1936	382.884	0.371365	1.20253
541.237	0.482659	7.10408	270.007	0.223561	7.40201	544.363	0.445333	9.50135		385.038	0.375281	0.751586	384.938	0.373602	1.13597	385.191	0.373602	1.17037
544.478	0.485549	7.12686	271.624	0.2249	7.42271	547.622	0.448	9.54851		387.344	0.377528	0.709826	387.243	0.375839	1.07625	387.497	0.375839	1.13836
547.719	0.488439	7.19238	273.24	0.226238	7.44357	550.882	0.450667	9.59365		389.649	0.379775	0.681062	389.548	0.378076	1.03747	389.804	0.378076	1.10618
550.959	0.491329	7.25984	274.857	0.227577	7.46439	554.142	0.453333	9.63671		391.955	0.382022	0.673255	391.853	0.380313	1.01222	392.11	0.380313	1.07404
554.2	0.49422	7.31887	276.474	0.228916	7.48459	557.401	0.456	9.67762		394.261	0.38427	0.684981	394.158	0.38255	1.00957	394.417	0.38255	1.04184
557.441	0.49711	7.37793	278.091	0.230254	7.50432	560.661	0.458667	9.71633		396.566	0.386517	0.711169	396.463	0.384787	1.00827	396.723	0.384787	1.00953
560.682	0.5	7.43641	279.708	0.231593	7.52365	563.921	0.461333	9.75273		398.872	0.388764	0.738246	398.768	0.387025	0.990914	399.03	0.387025	0.977756
563.923	0.50289	7.49419	281.324	0.232932	7.54222	567.18	0.464	9.78678		401.178	0.391011	0.718847	401.073	0.389262	0.950066	401.336	0.389262	0.946305
567.164	0.50578	7.56523	282.941	0.23427	7.55981	570.44	0.466667	9.81837		403.483	0.393258	0.690147	403.378	0.391499	0.913649	403.643	0.391499	0.916031
570.405	0.508671	7.64997	284.558	0.235609	7.57635	573.699	0.469333	9.84743		405.789	0.395506	0.668133	405.683	0.393736	0.88627	405.949	0.393736	0.886911
573.646	0.511561	7.71569	286.175	0.236948	7.5937	576.959	0.472	9.87386		408.094	0.397753	0.654575	407.988	0.395973	0.868969	408.256	0.395973	0.859139
576.887	0.514451	7.76605	287.792	0.238286	7.61274	580.219	0.474667	9.89756		410.4	0.4	0.644428	410.293	0.39821	0.853028	410.563	0.39821	0.832674
580.128	0.517341	7.87096	289.408	0.239625	7.63143	583.478	0.477333	9.91842		412.706	0.402247	0.633205	412.598	0.400447	0.837945	412.869	0.400447	0.807541
583.369	0.520231	7.96302	291.025	0.240964	7.64881	586.738	0.48	9.93635		415.011	0.404494	0.620319	414.903	0.402685	0.823726	415.176	0.402685	0.783605
586.61	0.523121	8.05645	292.642	0.242303	7.665	589.998	0.482667	9.95121		417.317	0.406742	0.605432	417.208	0.404922	0.812097	417.482	0.404922	0.760809
589.851	0.526012	8.1897	294.259	0.243641	7.68095	593.257	0.485333	9.96291		419.623	0.408989	0.593868	419.513	0.407159	0.801636	419.789	0.407159	0.740341
593.092	0.528902	8.36362	295.876	0.24498	7.69583	596.517	0.488	9.97131		421.928	0.411236	0.59199	421.818	0.409396	0.793953	422.095	0.409396	0.722876
596.333	0.531792	8.52966	297.492	0.246319	7.70469	599.777	0.490667	9.97629		424.234	0.413483	0.599263	424.123	0.411633	0.788436	424.402	0.411633	0.710179
599.574	0.534682	8.69103	299.109	0.247657	7.7041	603.036	0.493333	9.97773		426.539	0.41573	0.626615	426.428	0.41387	0.785199	426.708	0.41387	0.701579
602.815	0.537572	8.80786	300.726	0.248996	7.71297	606.296	0.496	9.9755		428.845	0.417978	0.64669	428.733	0.416107	0.787293	429.015	0.416107	0.697524
606.055	0.540462	8.9067	302.343	0.250335	7.74464	609.556	0.498667	9.96947		431.151	0.420225	0.601045	431.038	0.418345	0.787981	431.321	0.418345	0.695225
609.296	0.543353	9.01573	303.96	0.251673	7.76909	612.815	0.501333	9.95951		433.456	0.422472	0.539573	433.343	0.420582	0.773487	433.628	0.420582	0.693563
612.537	0.546243	9.13839	305.577	0.253012	7.77518	616.075	0.504	9.94549		435.762	0.424719	0.486484	435.648	0.422819	0.753792	435.934	0.422819	0.687842
615.778	0.549133	9.26254	307.193	0.254351	7.75977	619.335	0.506667	9.92729		438.067	0.426966	0.442174	437.953	0.425056	0.730121	438.241	0.425056	0.674944
619.019	0.552023	9.37121	308.81	0.255689	7.74663	622.594	0.509333	9.90479		440.373	0.429213	0.481031	440.258	0.427293	0.726418	440.547	0.427293	0.652385
622.26	0.554913	9.45369	310.427	0.257028	7.76469	625.854	0.512	9.87787		442.679	0.431461	0.518532	442.563	0.42953	0.744521	442.854	0.42953	0.619573
625.501	0.557803	9.50737	312.044	0.258367	7.77816	629.114	0.514667	9.84641		444.984	0.433708	0.543697	444.868	0.431767	0.768172	445.16	0.431767	0.568218
628.742	0.560694	9.53387	313.661	0.259705	7.82703	632.373	0.517333	9.8103		447.29	0.435955	0.540005	447.173	0.434004	0.765928	447.467	0.434004	0.511497
631.983	0.563584	9.53594	315.277	0.261044	7.85931	635.633	0.52	9.76945		449.596	0.438202	0.508748	449.479	0.436242	0.711904	449.774	0.436242	0.442877
635.224	0.566474	9.51639	316.894	0.262383	7.87362	638.893	0.522667	9.72377		451.901	0.440449	0.467712	451.784	0.438479	0.642747	452.08	0.438479	0.4142
638.465	0.569364	9.47803	318.511	0.263722	7.88477	642.152	0.525333	9.67316		454.207	0.442697	0.440123	454.089	0.440716	0.595802	454.387	0.440716	0.421704
641.706	0.572254	9.42401	320.128	0.26506	7.89578	645.412	0.528	9.61756		456.512	0.444944	0.405244	456.394	0.442953	0.568315	456.693	0.442953	0.454634
644.947	0.575145	9.35819	321.745	0.266399	7.90676	648.672	0.530667	9.55691		458.818	0.447191	0.406011	458.699	0.44519	0.55938	459	0.44519	0.508703
648.188	0.578035	9.28528	323.361	0.267738	7.91774	651.931	0.533333	9.49116		461.124	0.449438	0.414284	461.004	0.447427	0.549498	461.306	0.447427	0.526096
651.429	0.580925	9.21095	324.978	0.269076	7.92841	655.191	0.536	9.42027		463.429	0.451685	0.441503	463.309	0.449664	0.538961	463.613	0.449664	0.52305
654.67	0.583815	9.14153	326.595	0.270415	7.93818	658.451	0.538667	9.34422		465.735	0.453933	0.447343	465.614	0.451902	0.527068	465.919	0.451902	0.512975
657.91	0.586705	9.08353	328.212	0.271754	7.94702	661.71	0.541333	9.26301		468.04	0.45618	0.426094	467.919	0.454139	0.5176	468.226	0.454139	0.531896
661.151	0.589595	9.04297	329.829	0.273092	7.95569	664.97	0.544	9.17665		470.346	0.458427	0.398126	470.224	0.456376	0.51835	470.532	0.456376	0.592847
664.392	0.592486	9.02456	331.445	0.274431	7.96425	668.23	0.546667	9.08516		472.652	0.460674	0.378731	472.529	0.458613	0.53441	472.839	0.458613	0.657362
667.633	0.595376	9.03096	333.062	0.27577	7.97187	671.489	0.549333	8.9886		474.957	0.462921	0.365067	474.834	0.46085	0.565786	475.145	0.46085	0.69573
670.874	0.598266	9.06238	334.679	0.277108	7.9796	674.749	0.552	8.88701		477.263	0.465169	0.360992	477.139	0.463087	0.610311	477.452	0.463087	0.687744
674.115	0.601156	9.11654	336.296	0.278447	7.98923	678.008	0.554667	8.78047		479.569	0.467416	0.360682	479.444	0.465324	0.665198	479.758	0.465324	0.680813
677.356	0.604046	9.18917	337.913	0.279786	7.99813	681.268	0.557333	8.66909		481.874	0.469663	0.373768	481.749	0.467562	0.712344	482.065	0.467562	0.67
680.597	0.606936	9.2747	339.529	0.281124	8.00556	684.528	0.56	8.55297		484.18	0.47191	0.393406	484.054	0.469799	0.719604	484.372	0.469799	0.644277
683.838	0.609827	9.36713	341.146	0.282463	8.01274	687.787	0.562667	8.43223		486.485	0.474157	0.414318	486.359	0.472036	0.678631	486.678	0.472036	0.633376
687.079	0.612717	9.46064	342.763	0.283802	8.01975	691.047	0.565333	8.30704		488.791	0.476404	0.422901	488.664	0.474273	0.625575	488.985	0.474273	0.618826
690.32	0.615607	9.55009	344.38	0.285141	8.0265	694.307	0.568	8.17755		491.097	0.478652	0.414132	490.969	0.47651	0.591691	491.291	0.47651	0.606836
693.561	0.618497	9.63115	345.997	0.286479	8.0337	697.566	0.570667	8.04392		493.402	0.480899	0.404869	493.274	0.478747	0.574757	493.598	0.478747	0.593263
696.802	0.621387	9.7005	347.613	0.287818	8.04044	700.826	0.573333	7.90637		495.708	0.483146	0.403811	495.579	0.480984	0.564514	495.904	0.480984	0.577211
700.043	0.624277	9.75588	349.23	0.289157	8.04593	704.086	0.576	7.76509		498.014	0.485393	0.420099	497.884	0.483221	0.557358	498.211	0.483221	0.559232
703.284	0.627168	9.79649	350.847	0.290495	8.05136	707.345	0.578667	7.6203		500.319	0.48764	0.465178	500.189	0.485459	0.550781	500.517	0.485459	0.540577
706.525	0.630058	9.82345	352.464	0.291834	8.05705	710.605	0.581333	7.47223		502.625	0.489888	0.517968	502.494	0.487696	0.545693	502.824	0.487696	0.523152
709.765	0.632948	9.8401	354.081	0.293173	8.06241	713.865	0.584	7.32112		504.93	0.492135	0.52892	504.799	0.489933	0.549255	505.13	0.489933	0.507058
713.006	0.635838	9.85142	355.698	0.294511	8.06757	717.124	0.586667	7.16722		507.236	0.494382	0.491078	507.104	0.49217	0.590099	507.437	0.49217	0.491721
716.247	0.638728	9.86265	357.314	0.29585	8.07168	720.384	0.589333	7.0108		509.542	0.496629	0.4225	509.409	0.494407	0.618067	509.743	0.494407	0.476466
719.488	0.641618	9.87744	358.931	0.297189	8.07609	723.644	0.592	6.85212		511.847	0.498876	0.372732	511.714	0.496644	0.629018	512.05	0.496644	0.463473
722.729	0.644509	9.8971	360.548	0.298527	8.08162	726.903	0.594667	6.69145		514.153	0.501124	0.346011	514.019	0.498881	0.634825	514.356	0.498881	0.453218
725.97	0.647399	9.92066	362.165	0.299866	8.08577	730.163	0.597333	6.52909		516.458	0.503371	0.339599	516.324	0.501119	0.643843	516.663	0.501119	0.453021
729.211	0.650289	9.94573	363.782	0.301205	8.08874	733.423	0.6	6.36532		518.764	0.505618	0.360015	518.629	0.503356	0.663533	518.969	0.503356	0.460007
732.452	0.653179	9.96921	365.398	0.302544	8.09155	736.682	0.602667	6.20043		521.07	0.507865	0.424304	520.934	0.505593	0.696356	521.276	0.505593	0.466528
735.693	0.656069	9.98774	367.015	0.303882	8.09591	739.942	0.605333	6.03471		523.375	0.510112	0.521075	523.239	0.50783	0.728389	523.583	0.50783	0.458742
738.934	0.65896	9.99801	368.632	0.305221	8.1001	743.202	0.608	5.86848		525.681	0.51236	0.590229	525.544	0.510067	0.721067	525.889	0.510067	0.445867
742.175	0.66185	9.99689	370.249	0.30656	8.10275	746.461	0.610667	5.70202		527.987	0.514607	0.612484	527.849	0.512304	0.725627	528.196	0.512304	0.424409
745.416	0.66474	9.98148	371.866	0.307898	8.10256	749.721	0.613333	5.53565		530.292	0.516854	0.568862	530.154	0.514541	0.74102	530.502	0.514541	0.421373
748.657	0.66763	9.94913	373.482	0.309237	8.09067	752.981	0.616	5.36966		532.598	0.519101	0.508767	532.459	0.516779	0.754454	532.809	0.516779	0.447041
751.898	0.67052	9.89739	375.099	0.310576	8.07347	756.24	0.618667	5.20437		534.903	0.521348	0.420339	534.764	0.519016	0.723006	535.115	0.519016	0.447215
755.139	0.67341	9.82405	376.716	0.311914	8.0947	759.5	0.621333	5.04007		537.209	0.523596	0.373495	537.069	0.521253	0.701728	537.422	0.521253	0.434933
758.38	0.676301	9.72709	378.333	0.313253	8.11046	762.76	0.624	4.87708		539.515	0.525843	0.376709	539.374	0.52349	0.688523	539.728	0.52349	0.423924
761.62	0.679191	9.60475	379.95	0.314592	8.11317	766.019	0.626667	4.71569		541.82	0.52809	0.402919	541.679	0.525727	0.669438	542.035	0.525727	0.416754
764.861	0.682081	9.45558	381.566	0.31593	8.11528	769.279	0.629333	4.5562		544.126	0.530337	0.4299	543.984	0.527964	0.61134	544.341	0.527964	0.403135
768.102	0.684971	9.27857	383.183	0.317269	8.1244	772.539	0.632	4.39891		546.432	0.532584	0.424325	546.289	0.530201	0.529312	546.648	0.530201	0.38845
771.343	0.687861	9.07316	384.8	0.318608	8.13457	775.798	0.634667	4.24412		548.737	0.534831	0.412006	548.594	0.532438	0.455418	548.954	0.532438	0.371343
774.584	0.690751	8.83943	386.417	0.319946	8.12747	779.058	0.637333	4.09209		551.043	0.537079	0.401109	550.899	0.534676	0.374057	551.261	0.534676	0.356494
777.825	0.693642	8.5781	388.034	0.321285	8.11937	782.317	0.64	3.94313		553.348	0.539326	0.402731	553.204	0.536913	0.32795	553.567	0.536913	0.34658
781.066	0.696532	8.29061	389.65	0.322624	8.11729	785.577	0.642667	3.7975		555.654	0.541573	0.395439	555.509	0.53915	0.299796	555.874	0.53915	0.337905
784.307	0.699422	7.97914	391.267	0.323963	8.11578	788.837	0.645333	3.65546		557.96	0.54382	0.38871	557.814	0.541387	0.303415	558.181	0.541387	0.331043
787.548	0.702312	7.64658	392.884	0.325301	8.10807	792.096	0.648	3.51726		560.265	0.546067	0.382666	560.119	0.543624	0.302531	560.487	0.543624	0.324647
790.789	0.705202	7.29648	394.501	0.32664	8.09766	795.356	0.650667	3.38315		562.571	0.548315	0.395343	562.424	0.545861	0.300597	562.794	0.545861	0.314526
794.03	0.708092	6.93293	396.118	0.327979	8.10274	798.616	0.653333	3.25336		564.876	0.550562	0.418925	564.729	0.548098	0.288607	565.1	0.548098	0.302717
797.271	0.710983	6.56048	397.735	0.329317	8.11069	801.875	0.656	3.1281		567.182	0.552809	0.441174	567.034	0.550336	0.28523	567.407	0.550336	0.298176
800.512	0.713873	6.18397	399.351	0.330656	8.11273	805.135	0.658667	3.00758		569.488	0.555056	0.45543	569.339	0.552573	0.283498	569.713	0.552573	0.302553
803.753	0.716763	5.80834	400.968	0.331995	8.11189	808.395	0.661333	2.89197		571.793	0.557303	0.441193	571.644	0.55481	0.289263	572.02	0.55481	0.346967
806.994	0.719653	5.43851	402.585	0.333333	8.10991	811.654	0.664	2.78145		574.099	0.559551	0.411014	573.949	0.557047	0.297231	574.326	0.557047	0.422376
810.235	0.722543	5.07914	404.202	0.334672	8.10731	814.914	0.666667	2.67616		576.405	0.561798	0.3744	576.254	0.559284	0.31281	576.633	0.559284	0.456834
813.475	0.725434	4.73449	405.819	0.336011	8.10667	818.174	0.669333	2.57625		578.71	0.564045	0.345893	578.56	0.561521	0.329496	578.939	0.561521	0.458348
816.716	0.728324	4.40829	407.435	0.337349	8.12144	821.433	0.672	2.48181		581.016	0.566292	0.339929	580.865	0.563758	0.353933	581.246	0.563758	0.443362
819.957	0.731214	4.10356	409.052	0.338688	8.15974	824.693	0.674667	2.39295		583.321	0.568539	0.3393	583.17	0.565996	0.37037	583.552	0.565996	0.416026
823.198	0.734104	3.82259	410.669	0.340027	8.16879	827.953	0.677333	2.30973		585.627	0.570787	0.342591	585.475	0.568233	0.383907	585.859	0.568233	0.405961
826.439	0.736994	3.56685	412.286	0.341365	8.13706	831.212	0.68	2.2322		587.933	0.573034	0.348298	587.78	0.57047	0.376188	588.165	0.57047	0.391417
829.68	0.739884	3.33703	413.903	0.342704	8.11593	834.472	0.682667	2.16041		590.238	0.575281	0.355437	590.085	0.572707	0.360986	590.472	0.572707	0.390096
832.921	0.742775	3.13306	415.519	0.344043	8.10318	837.732	0.685333	2.09435		592.544	0.577528	0.370861	592.39	0.574944	0.335194	592.778	0.574944	0.374497
836.162	0.745665	2.9542	417.136	0.345382	8.09512	840.991	0.688	2.03403		594.849	0.579775	0.396861	594.695	0.577181	0.318498	595.085	0.577181	0.350764
839.403	0.748555	2.79909	418.753	0.34672	8.09556	844.251	0.690667	1.97941		597.155	0.582022	0.440178	597	0.579418	0.304165	597.392	0.579418	0.321493
842.644	0.751445	2.66592	420.37	0.348059	8.08868	847.511	0.693333	1.93045		599.461	0.58427	0.486157	599.305	0.581655	0.300975	599.698	0.581655	0.28877
845.885	0.754335	2.55249	421.987	0.349398	8.05834	850.77	0.696	1.8871		601.766	0.586517	0.494746	601.61	0.583893	0.300101	602.005	0.583893	0.269436
849.126	0.757225	2.45631	423.603	0.350736	8.05697	854.03	0.698667	1.84927		604.072	0.588764	0.447737	603.915	0.58613	0.3084	604.311	0.58613	0.251313
852.367	0.760116	2.37474	425.22	0.352075	8.07012	857.29	0.701333	1.81688		606.378	0.591011	0.382946	606.22	0.588367	0.319475	606.618	0.588367	0.236668
855.608	0.763006	2.30504	426.837	0.353414	8.07476	860.549	0.704	1.78982		608.683	0.593258	0.344687	608.525	0.590604	0.360577	608.924	0.590604	0.241353
858.849	0.765896	2.24448	428.454	0.354752	8.08486	863.809	0.706667	1.76796		610.989	0.595506	0.322847	610.83	0.592841	0.40611	611.231	0.592841	0.258044
862.09	0.768786	2.19044	430.071	0.356091	8.11692	867.069	0.709333	1.75119		613.294	0.597753	0.311933	613.135	0.595078	0.481804	613.537	0.595078	0.271256
865.331	0.771676	2.14048	431.687	0.35743	8.14474	870.328	0.712	1.73937		615.6	0.6	0.30575	615.44	0.597315	0.54956	615.844	0.597315	0.271905
868.571	0.774566	2.09251	433.304	0.358768	8.1219	873.588	0.714667	1.73235		617.906	0.602247	0.305739	617.745	0.599553	0.586024	618.15	0.599553	0.269692
871.812	0.777457	2.04493	434.921	0.360107	8.08755	876.848	0.717333	1.72997		620.211	0.604494	0.30906	620.05	0.60179	0.638589	620.457	0.60179	0.270971
875.053	0.780347	1.99677	436.538	0.361446	8.06953	880.107	0.72	1.73209		622.517	0.606742	0.317668	622.355	0.604027	0.632457	622.763	0.604027	0.273764
878.294	0.783237	1.94783	438.155	0.362784	8.05109	883.367	0.722667	1.73853		624.823	0.608989	0.32382	624.66	0.606264	0.627431	625.07	0.606264	0.281075
881.535	0.786127	1.8987	439.771	0.364123	8.03692	886.626	0.725333	1.74914		627.128	0.611236	0.324087	626.965	0.608501	0.547978	627.376	0.608501	0.28378
884.776	0.789017	1.85064	441.388	0.365462	8.04425	889.886	0.728	1.76375		629.434	0.613483	0.325873	629.27	0.610738	0.474963	629.683	0.610738	0.279285
888.017	0.791908	1.80523	443.005	0.366801	8.07284	893.146	0.730667	1.78219		631.739	0.61573	0.337617	631.575	0.612975	0.378354	631.99	0.612975	0.275761
891.258	0.794798	1.76396	444.622	0.368139	8.09807	896.405	0.733333	1.8043		634.045	0.617978	0.358898	633.88	0.615213	0.324569	634.296	0.615213	0.265194
894.499	0.797688	1.72796	446.239	0.369478	8.12123	899.665	0.736	1.82992		636.351	0.620225	0.385782	636.185	0.61745	0.310722	636.603	0.61745	0.289055
897.74	0.800578	1.69845	447.856	0.370817	8.09145	902.925	0.738667	1.85887		638.656	0.622472	0.396964	638.49	0.619687	0.314708	638.909	0.619687	0.285344
900.981	0.803468	1.67727	449.472	0.372155	8.03865	906.184	0.741333	1.89101		640.962	0.624719	0.373575	640.795	0.621924	0.342862	641.216	0.621924	0.296166
904.222	0.806358	1.66672	451.089	0.373494	8.01365	909.444	0.744	1.92618		643.267	0.626966	0.350387	643.1	0.624161	0.379548	643.522	0.624161	0.264725
907.463	0.809249	1.66759	452.706	0.374833	8.01597	912.704	0.746667	1.96422		645.573	0.629213	0.33766	645.405	0.626398	0.404476	645.829	0.626398	0.22198
910.704	0.812139	1.67207	454.323	0.376171	8.0308	915.963	0.749333	2.005		647.879	0.631461	0.359998	647.71	0.628635	0.415019	648.135	0.628635	0.223324
913.945	0.815029	1.67208	455.94	0.37751	8.03388	919.223	0.752	2.04836		650.184	0.633708	0.391336	650.015	0.630872	0.396203	650.442	0.630872	0.231166
917.186	0.817919	1.6797	457.556	0.378849	8.02876	922.483	0.754667	2.09418		652.49	0.635955	0.460596	652.32	0.63311	0.377925	652.748	0.63311	0.254873
920.426	0.820809	1.69609	459.173	0.380187	8.00169	925.742	0.757333	2.14232		654.796	0.638202	0.538128	654.625	0.635347	0.361115	655.055	0.635347	0.277669
923.667	0.823699	1.68815	460.79	0.381526	7.96615	929.002	0.76	2.19264		657.101	0.640449	0.597068	656.93	0.637584	0.348075	657.361	0.637584	0.318939
926.908	0.82659	1.62234	462.407	0.382865	7.97226	932.262	0.762667	2.245		659.407	0.642697	0.658864	659.235	0.639821	0.348075	659.668	0.639821	0.376779
930.149	0.82948	1.52164	464.024	0.384203	8.03979	935.521	0.765333	2.29926		661.712	0.644944	0.619033	661.54	0.642058	0.355794	661.974	0.642058	0.449742
933.39	0.83237	1.47655	465.64	0.385542	8.12149	938.781	0.768	2.35527		664.018	0.647191	0.582274	663.845	0.644295	0.391472	664.281	0.644295	0.491757
936.631	0.83526	1.52413	467.257	0.386881	8.15007	942.041	0.770667	2.41286		666.324	0.649438	0.488442	666.15	0.646532	0.436054	666.587	0.646532	0.518529
939.872	0.83815	1.65347	468.874	0.38822	8.12268	945.3	0.773333	2.4718		668.629	0.651685	0.415395	668.455	0.64877	0.449678	668.894	0.64877	0.509182
943.113	0.84104	1.8287	470.491	0.389558	8.08401	948.56	0.776	2.53183		670.935	0.653933	0.371636	670.76	0.651007	0.411452	671.201	0.651007	0.464666
946.354	0.843931	1.99825	472.108	0.390897	8.06405	951.82	0.778667	2.59257		673.24	0.65618	0.349186	673.065	0.653244	0.352868	673.507	0.653244	0.433005
949.595	0.846821	2.11667	473.724	0.392236	8.01837	955.079	0.781333	2.65351		675.546	0.658427	0.357162	675.37	0.655481	0.305272	675.814	0.655481	0.426255
952.836	0.849711	2.17824	475.341	0.393574	7.93832	958.339	0.784	2.71389		677.852	0.660674	0.37509	677.675	0.657718	0.28388	678.12	0.657718	0.441762
956.077	0.852601	2.21725	476.958	0.394913	7.88877	961.599	0.786667	2.77252		680.157	0.662921	0.38956	679.98	0.659955	0.285628	680.427	0.659955	0.470731
959.318	0.855491	2.25399	478.575	0.396252	7.87588	964.858	0.789333	2.82757		682.463	0.665169	0.385705	682.285	0.662192	0.297293	682.733	0.662192	0.465745
962.559	0.858382	2.29037	480.192	0.39759	7.87298	968.118	0.792	2.87647		684.769	0.667416	0.368975	684.59	0.66443	0.310018	685.04	0.66443	0.416872
965.8	0.861272	2.32585	481.808	0.398929	7.87923	971.378	0.794667	2.91695		687.074	0.669663	0.35165	686.895	0.666667	0.320551	687.346	0.666667	0.390014
969.041	0.864162	2.35688	483.425	0.400268	7.91145	974.637	0.797333	2.95191		689.38	0.67191	0.334752	689.2	0.668904	0.326544	689.653	0.668904	0.34657
972.281	0.867052	2.38045	485.042	0.401606	7.94508	977.897	0.8	2.99331		691.685	0.674157	0.324697	691.505	0.671141	0.345582	691.959	0.671141	0.30788
975.522	0.869942	2.39942	486.659	0.402945	7.95601	981.157	0.802667	3.03794		693.991	0.676404	0.331133	693.81	0.673378	0.376141	694.266	0.673378	0.263417
978.763	0.872832	2.42172	488.276	0.404284	7.93966	984.416	0.805333	3.06142		696.297	0.678652	0.336621	696.115	0.675615	0.419001	696.572	0.675615	0.235553
982.004	0.875723	2.45295	489.893	0.405622	7.89049	987.676	0.808	3.11362		698.602	0.680899	0.33987	698.42	0.677852	0.460666	698.879	0.677852	0.230835
985.245	0.878613	2.48588	491.509	0.406961	7.84999	990.935	0.810667	3.07206		700.908	0.683146	0.333462	700.725	0.680089	0.481054	701.185	0.680089	0.209479
988.486	0.881503	2.49567	493.126	0.4083	7.87312	994.195	0.813333	2.9971		703.214	0.685393	0.326021	703.03	0.682327	0.448706	703.492	0.682327	0.20801
991.727	0.884393	2.46457	494.743	0.409639	7.93967	997.455	0.816	3.01367		705.519	0.68764	0.319401	705.336	0.684564	0.414295	705.798	0.684564	0.238399
994.968	0.887283	2.42441	496.36	0.410977	7.96969	1000.71	0.818667	3.04797		707.825	0.689888	0.324928	707.641	0.686801	0.394032	708.105	0.686801	0.260027
998.209	0.890173	2.40721	497.977	0.412316	7.96526	1003.97	0.821333	3.07846		710.13	0.692135	0.345111	709.946	0.689038	0.385629	710.412	0.689038	0.278465
1001.45	0.893064	2.42276	499.593	0.413655	7.9666	1007.23	0.824	3.08289		712.436	0.694382	0.394593	712.251	0.691275	0.39777	712.718	0.691275	0.295176
1004.69	0.895954	2.45801	501.21	0.414993	7.99202	1010.49	0.826667	3.05331		714.742	0.696629	0.454006	714.556	0.693512	0.418401	715.025	0.693512	0.326604
1007.93	0.898844	2.46021	502.827	0.416332	8.02273	1013.75	0.829333	2.98155		717.047	0.698876	0.50093	716.861	0.695749	0.438877	717.331	0.695749	0.359478
1011.17	0.901734	2.38077	504.444	0.417671	7.99212	1017.01	0.832	2.87415		719.353	0.701124	0.499097	719.166	0.697987	0.447988	719.638	0.697987	0.379283
1014.41	0.904624	2.32979	506.061	0.419009	7.94831	1020.27	0.834667	2.80301		721.658	0.703371	0.465962	721.471	0.700224	0.406452	721.944	0.700224	0.375936
1017.65	0.907514	2.30066	507.677	0.420348	7.93241	1023.53	0.837333	2.79287		723.964	0.705618	0.456447	723.776	0.702461	0.373126	724.251	0.702461	0.370005
1020.9	0.910405	2.27037	509.294	0.421687	7.94432	1026.79	0.84	2.84213		726.27	0.707865	0.467549	726.081	0.704698	0.36065	726.557	0.704698	0.357698
1024.14	0.913295	2.2798	510.911	0.423025	7.96966	1030.05	0.842667	2.93172		728.575	0.710112	0.472199	728.386	0.706935	0.360862	728.864	0.706935	0.342338
1027.38	0.916185	2.28286	512.528	0.424364	7.96399	1033.31	0.845333	2.97793		730.881	0.71236	0.474364	730.691	0.709172	0.384378	731.17	0.709172	0.325204
1030.62	0.919075	2.30027	514.145	0.425703	7.91432	1036.57	0.848	2.96722		733.187	0.714607	0.444073	732.996	0.711409	0.408577	733.477	0.711409	0.312287
1033.86	0.921965	2.31653	515.761	0.427041	7.90034	1039.83	0.850667	2.91545		735.492	0.716854	0.389888	735.301	0.713647	0.462476	735.783	0.713647	0.305326
1037.1	0.924855	2.25323	517.378	0.42838	7.91703	1043.09	0.853333	2.8601		737.798	0.719101	0.350727	737.606	0.715884	0.516401	738.09	0.715884	0.312824
1040.34	0.927746	2.18466	518.995	0.429719	7.90475	1046.35	0.856	2.83916		740.103	0.721348	0.330484	739.911	0.718121	0.603718	740.396	0.718121	0.32209
1043.58	0.930636	2.13935	520.612	0.431058	7.85427	1049.61	0.858667	2.87071		742.409	0.723596	0.32607	742.216	0.720358	0.669132	742.703	0.720358	0.329273
1046.82	0.933526	2.12337	522.229	0.432396	7.83024	1052.87	0.861333	2.81853		744.715	0.725843	0.328264	744.521	0.722595	0.657592	745.01	0.722595	0.320572
1050.06	0.936416	2.08508	523.845	0.433735	7.82372	1056.13	0.864	2.7741		747.02	0.72809	0.353513	746.826	0.724832	0.653439	747.316	0.724832	0.333964
1053.3	0.939306	2.10557	525.462	0.435074	7.80641	1059.39	0.866667	2.73555		749.326	0.730337	0.386536	749.131	0.727069	0.639411	749.623	0.727069	0.342148
1056.55	0.942197	2.13236	527.079	0.436412	7.81838	1062.65	0.869333	2.74925		751.632	0.732584	0.444857	751.436	0.729306	0.618605	751.929	0.729306	0.353924
1059.79	0.945087	2.10165	528.696	0.437751	7.8708	1065.91	0.872	2.78977		753.937	0.734831	0.490103	753.741	0.731544	0.572131	754.236	0.731544	0.360822
1063.03	0.947977	2.04072	530.313	0.43909	7.89734	1069.17	0.874667	2.78089		756.243	0.737079	0.48642	756.046	0.733781	0.539617	756.542	0.733781	0.344003
1066.27	0.950867	2.078	531.929	0.440428	7.8219	1072.43	0.877333	2.73349		758.548	0.739326	0.469497	758.351	0.736018	0.482879	758.849	0.736018	0.321719
1069.51	0.953757	2.12638	533.546	0.441767	7.75803	1075.69	0.88	2.69939		760.854	0.741573	0.442354	760.656	0.738255	0.446493	761.155	0.738255	0.290176
1072.75	0.956647	2.13175	535.163	0.443106	7.7645	1078.95	0.882667	2.66243		763.16	0.74382	0.420517	762.961	0.740492	0.442481	763.462	0.740492	0.265305
1075.99	0.959538	2.10275	536.78	0.444444	7.82764	1082.21	0.885333	2.63657		765.465	0.746067	0.412072	765.266	0.742729	0.457197	765.768	0.742729	0.242375
1079.23	0.962428	2.06269	538.397	0.445783	7.899	1085.47	0.888	2.61198		767.771	0.748315	0.398454	767.571	0.744966	0.413091	768.075	0.744966	0.227317
1082.47	0.965318	2.00081	540.014	0.447122	7.97839	1088.73	0.890667	2.59122		770.076	0.750562	0.396507	769.876	0.747204	0.353617	770.381	0.747204	0.228183
1085.71	0.968208	1.98099	541.63	0.448461	8.02746	1091.98	0.893333	2.58966		772.382	0.752809	0.379636	772.181	0.749441	0.310711	772.688	0.749441	0.233268
1088.96	0.971098	1.98622	543.247	0.449799	7.99424	1095.24	0.896	2.55977		774.688	0.755056	0.406753	774.486	0.751678	0.269278	774.994	0.751678	0.248614
1092.2	0.973988	1.98921	544.864	0.451138	7.95503	1098.5	0.898667	2.52981		776.993	0.757303	0.431119	776.791	0.753915	0.263208	777.301	0.753915	0.267482
1095.44	0.976879	1.99342	546.481	0.452477	7.97629	1101.76	0.901333	2.54819		779.299	0.759551	0.490928	779.096	0.756152	0.258441	779.607	0.756152	0.285606
1098.68	0.979769	2.0001	548.098	0.453815	7.94206	1105.02	0.904	2.53332		781.605	0.761798	0.533953	781.401	0.758389	0.25084	781.914	0.758389	0.289747
1101.92	0.982659	2.00733	549.714	0.455154	7.87027	1108.28	0.906667	2.57455		783.91	0.764045	0.505611	783.706	0.760626	0.249309	784.221	0.760626	0.259125
1105.16	0.985549	2.01551	551.331	0.456493	7.83211	1111.54	0.909333	2.59726		786.216	0.766292	0.457212	786.011	0.762864	0.260168	786.527	0.762864	0.238946
1108.4	0.988439	2.02345	552.948	0.457831	7.81546	1114.8	0.912	2.57164		788.521	0.768539	0.428027	788.316	0.765101	0.28901	788.834	0.765101	0.225534
1111.64	0.991329	2.02638	554.565	0.45917	7.8484	1118.06	0.914667	2.51741		790.827	0.770787	0.397225	790.621	0.767338	0.327624	791.14	0.767338	0.219593
1114.88	0.99422	2.00927	556.182	0.460509	7.93558	1121.32	0.917333	2.53833		793.133	0.773034	0.389579	792.926	0.769575	0.365277	793.447	0.769575	0.225311
1118.12	0.99711	1.98472	557.798	0.461847	7.95005	1124.58	0.92	2.57824		795.438	0.775281	0.371835	795.231	0.771812	0.354166	795.753	0.771812	0.227819
1121.36	1	2.00257	559.415	0.463186	7.90991	1127.84	0.922667	2.59395		797.744	0.777528	0.368695	797.536	0.774049	0.361394	798.06	0.774049	0.235438
			561.032	0.464525	7.95092	1131.1	0.925333	2.59495		800.049	0.779775	0.371725	799.841	0.776286	0.370743	800.366	0.776286	0.250205
			562.649	0.465863	7.99149	1134.36	0.928	2.59353		802.355	0.782022	0.400183	802.146	0.778523	0.368706	802.673	0.778523	0.282803
			564.266	0.467202	7.97554	1137.62	0.930667	2.59292		804.661	0.78427	0.426878	804.451	0.780761	0.36022	804.979	0.780761	0.28496
			565.882	0.468541	7.98078	1140.88	0.933333	2.58875		806.966	0.786517	0.435054	806.756	0.782998	0.361694	807.286	0.782998	0.266223
			567.499	0.46988	8.00107	1144.14	0.936	2.55956		809.272	0.788764	0.427724	809.061	0.785235	0.387165	809.592	0.785235	0.245687
			569.116	0.471218	8.04134	1147.4	0.938667	2.50782		811.578	0.791011	0.398213	811.366	0.787472	0.412615	811.899	0.787472	0.213501
			570.733	0.472557	8.04405	1150.66	0.941333	2.52966		813.883	0.793258	0.367913	813.671	0.789709	0.43065	814.205	0.789709	0.179113
			572.35	0.473896	8.09324	1153.92	0.944	2.56646		816.189	0.795506	0.33717	815.976	0.791946	0.414316	816.512	0.791946	0.167038
			573.966	0.475234	8.16812	1157.18	0.946667	2.58324		818.494	0.797753	0.318746	818.281	0.794183	0.408685	818.819	0.794183	0.178284
			575.583	0.476573	8.2181	1160.44	0.949333	2.60026		820.8	0.8	0.31272	820.586	0.796421	0.407113	821.125	0.796421	0.193165
			577.2	0.477912	8.12996	1163.7	0.952	2.61601		823.106	0.802247	0.315288	822.891	0.798658	0.447517	823.432	0.798658	0.201381
			578.817	0.47925	7.95305	1166.96	0.954667	2.60087		825.411	0.804494	0.331675	825.196	0.800895	0.487461	825.738	0.800895	0.212623
			580.434	0.480589	7.91189	1170.22	0.957333	2.5835		827.717	0.806742	0.370208	827.501	0.803132	0.500956	828.045	0.803132	0.221835
			582.05	0.481928	7.96448	1173.48	0.96	2.54063		830.023	0.808989	0.4124	829.806	0.805369	0.47155	830.351	0.805369	0.243379
			583.667	0.483266	7.98723	1176.74	0.962667	2.47197		832.328	0.811236	0.433018	832.111	0.807606	0.436297	832.658	0.807606	0.287508
			585.284	0.484605	7.99738	1180	0.965333	2.49924		834.634	0.813483	0.43801	834.417	0.809843	0.420273	834.964	0.809843	0.329591
			586.901	0.485944	8.0047	1183.26	0.968	2.54396		836.939	0.81573	0.408336	836.722	0.812081	0.371151	837.271	0.812081	0.348406
			588.518	0.487282	8.03553	1186.51	0.970667	2.60671		839.245	0.817978	0.390433	839.027	0.814318	0.339372	839.577	0.814318	0.353452
			590.135	0.488621	8.09178	1189.77	0.973333	2.66238		841.551	0.820225	0.387708	841.332	0.816555	0.325572	841.884	0.816555	0.330987
			591.751	0.48996	8.0884	1193.03	0.976	2.62696		843.856	0.822472	0.398664	843.637	0.818792	0.33096	844.19	0.818792	0.314162
			593.368	0.491299	8.09216	1196.29	0.978667	2.59703		846.162	0.824719	0.422875	845.942	0.821029	0.35809	846.497	0.821029	0.267348
			594.985	0.492637	8.11263	1199.55	0.981333	2.55539		848.467	0.826966	0.440142	848.247	0.823266	0.404916	848.803	0.823266	0.187713
			596.602	0.493976	8.18894	1202.81	0.984	2.49321		850.773	0.829213	0.461329	850.552	0.825503	0.430552	851.11	0.825503	0.130712
			598.219	0.495315	8.25751	1206.07	0.986667	2.53548		853.079	0.831461	0.480451	852.857	0.82774	0.45186	853.416	0.82774	0.121529
			599.835	0.496653	8.24803	1209.33	0.989333	2.58825		855.384	0.833708	0.511801	855.162	0.829978	0.477042	855.723	0.829978	0.168569
			601.452	0.497992	8.10449	1212.59	0.992	2.60696		857.69	0.835955	0.534135	857.467	0.832215	0.501018	858.03	0.832215	0.203148
			603.069	0.499331	7.95893	1215.85	0.994667	2.6109		859.996	0.838202	0.499508	859.772	0.834452	0.466649	860.336	0.834452	0.211708
			604.686	0.500669	7.91305	1219.11	0.997333	2.59727		862.301	0.840449	0.456936	862.077	0.836689	0.432326	862.643	0.836689	0.20163
			606.303	0.502008	7.93914	1222.37	1	2.54425		864.607	0.842697	0.415797	864.382	0.838926	0.406917	864.949	0.838926	0.204417
			607.919	0.503347	8.00179					866.912	0.844944	0.386246	866.687	0.841163	0.376322	867.256	0.841163	0.227179
			609.536	0.504685	8.10757					869.218	0.847191	0.3733	868.992	0.8434	0.359378	869.562	0.8434	0.244336
			611.153	0.506024	8.18826					871.524	0.849438	0.36355	871.297	0.845638	0.337397	871.869	0.845638	0.250788
			612.77	0.507363	8.2015					873.829	0.851685	0.357376	873.602	0.847875	0.317066	874.175	0.847875	0.242398
			614.387	0.508701	8.10833					876.135	0.853933	0.351661	875.907	0.850112	0.304222	876.482	0.850112	0.265414
			616.003	0.51004	8.01517					878.441	0.85618	0.348586	878.212	0.852349	0.312407	878.788	0.852349	0.332814
			617.62	0.511379	8.0003					880.746	0.858427	0.34574	880.517	0.854586	0.342402	881.095	0.854586	0.379195
			619.237	0.512718	8.01445					883.052	0.860674	0.345994	882.822	0.856823	0.388716	883.401	0.856823	0.408616
			620.854	0.514056	7.99282					885.357	0.862921	0.346719	885.127	0.85906	0.43093	885.708	0.85906	0.408275
			622.471	0.515395	7.93908					887.663	0.865169	0.352962	887.432	0.861298	0.452352	888.014	0.861298	0.389217
			624.087	0.516734	7.86325					889.969	0.867416	0.362585	889.737	0.863535	0.466204	890.321	0.863535	0.353288
			625.704	0.518072	7.79839					892.274	0.869663	0.392777	892.042	0.865772	0.481943	892.628	0.865772	0.331633
			627.321	0.519411	7.75895					894.58	0.87191	0.42613	894.347	0.868009	0.502616	894.934	0.868009	0.32488
			628.938	0.52075	7.7891					896.885	0.874157	0.471181	896.652	0.870246	0.529048	897.241	0.870246	0.340974
			630.555	0.522088	7.81154					899.191	0.876404	0.502384	898.957	0.872483	0.558268	899.547	0.872483	0.375526
			632.172	0.523427	7.78394					901.497	0.878652	0.543995	901.262	0.87472	0.565119	901.854	0.87472	0.414977
			633.788	0.524766	7.77145					903.802	0.880899	0.547147	903.567	0.876957	0.529369	904.16	0.876957	0.480583
			635.405	0.526104	7.76805					906.108	0.883146	0.511155	905.872	0.879195	0.49486	906.467	0.879195	0.491026
			637.022	0.527443	7.73707					908.414	0.885393	0.478615	908.177	0.881432	0.457264	908.773	0.881432	0.435477
			638.639	0.528782	7.67015					910.719	0.88764	0.486967	910.482	0.883669	0.435676	911.08	0.883669	0.326617
			640.256	0.53012	7.61922					913.025	0.889888	0.482644	912.787	0.885906	0.417775	913.386	0.885906	0.21041
			641.872	0.531459	7.59286					915.33	0.892135	0.480213	915.092	0.888143	0.392511	915.693	0.888143	0.134115
			643.489	0.532798	7.50261					917.636	0.894382	0.474424	917.397	0.89038	0.383897	917.999	0.89038	0.123014
			645.106	0.534137	7.38729					919.942	0.896629	0.477668	919.702	0.892617	0.377966	920.306	0.892617	0.16197
			646.723	0.535475	7.34307					922.247	0.898876	0.474767	922.007	0.894855	0.400035	922.612	0.894855	0.23914
			648.34	0.536814	7.34762					924.553	0.901124	0.479366	924.312	0.897092	0.426131	924.919	0.897092	0.288265
			649.956	0.538153	7.35033					926.858	0.903371	0.454232	926.617	0.899329	0.44775	927.225	0.899329	0.29297
			651.573	0.539491	7.34739					929.164	0.905618	0.433463	928.922	0.901566	0.453329	929.532	0.901566	0.306421
			653.19	0.54083	7.35478					931.47	0.907865	0.398971	931.227	0.903803	0.398277	931.839	0.903803	0.326466
			654.807	0.542169	7.37561					933.775	0.910112	0.396983	933.532	0.90604	0.350872	934.145	0.90604	0.352619
			656.424	0.543507	7.37797					936.081	0.91236	0.428974	935.837	0.908277	0.323731	936.452	0.908277	0.393122
			658.04	0.544846	7.36417					938.387	0.914607	0.490177	938.142	0.910515	0.328684	938.758	0.910515	0.444484
			659.657	0.546185	7.31926					940.692	0.916854	0.564123	940.447	0.912752	0.356317	941.065	0.912752	0.508143
			661.274	0.547523	7.26009					942.998	0.919101	0.641224	942.752	0.914989	0.378633	943.371	0.914989	0.547101
			662.891	0.548862	7.23047					945.303	0.921348	0.657012	945.057	0.917226	0.358881	945.678	0.917226	0.555281
			664.508	0.550201	7.2156					947.609	0.923596	0.621389	947.362	0.919463	0.347154	947.984	0.919463	0.547459
			666.124	0.551539	7.1265					949.915	0.925843	0.545646	949.667	0.9217	0.352113	950.291	0.9217	0.497081
			667.741	0.552878	6.99746					952.22	0.92809	0.458433	951.972	0.923937	0.377547	952.597	0.923937	0.436441
			669.358	0.554217	6.95744					954.526	0.930337	0.393612	954.277	0.926174	0.423132	954.904	0.926174	0.398617
			670.975	0.555556	6.99123					956.832	0.932584	0.379276	956.582	0.928412	0.487285	957.21	0.928412	0.371359
			672.592	0.556894	7.0192					959.137	0.934831	0.430066	958.887	0.930649	0.542042	959.517	0.930649	0.366081
			674.208	0.558233	7.02724					961.443	0.937079	0.520329	961.192	0.932886	0.554462	961.823	0.932886	0.363828
			675.825	0.559572	7.02203					963.748	0.939326	0.578237	963.498	0.935123	0.504736	964.13	0.935123	0.396089
			677.442	0.56091	7.00992					966.054	0.941573	0.570548	965.803	0.93736	0.432341	966.437	0.93736	0.447015
			679.059	0.562249	6.96702					968.36	0.94382	0.532864	968.108	0.939597	0.414063	968.743	0.939597	0.532866
			680.676	0.563588	6.85566					970.665	0.946067	0.481487	970.413	0.941834	0.403654	971.05	0.941834	0.637438
			682.293	0.564926	6.82374					972.971	0.948315	0.444675	972.718	0.944072	0.407108	973.356	0.944072	0.691006
			683.909	0.566265	6.89104					975.276	0.950562	0.420214	975.023	0.946309	0.382041	975.663	0.946309	0.670286
			685.526	0.567604	6.89691					977.582	0.952809	0.426217	977.328	0.948546	0.391043	977.969	0.948546	0.561248
			687.143	0.568942	6.85733					979.888	0.955056	0.433397	979.633	0.950783	0.396741	980.276	0.950783	0.405387
			688.76	0.570281	6.80855					982.193	0.957303	0.439937	981.938	0.95302	0.41064	982.582	0.95302	0.303428
			690.377	0.57162	6.72272					984.499	0.959551	0.431649	984.243	0.955257	0.394554	984.889	0.955257	0.268954
			691.993	0.572959	6.62795					986.805	0.961798	0.410476	986.548	0.957494	0.370743	987.195	0.957494	0.254316
			693.61	0.574297	6.55467					989.11	0.964045	0.39938	988.853	0.959732	0.347325	989.502	0.959732	0.230907
			695.227	0.575636	6.57145					991.416	0.966292	0.415882	991.158	0.961969	0.327568	991.808	0.961969	0.173336
			696.844	0.576975	6.66817					993.721	0.968539	0.457506	993.463	0.964206	0.306864	994.115	0.964206	0.123837
			698.461	0.578313	6.72834					996.027	0.970787	0.495153	995.768	0.966443	0.292066	996.421	0.966443	0.130289
			700.077	0.579652	6.68118					998.333	0.973034	0.516548	998.073	0.96868	0.281125	998.728	0.96868	0.139469
			701.694	0.580991	6.53046					1000.64	0.975281	0.489205	1000.38	0.970917	0.256771	1001.03	0.970917	0.161271
			703.311	0.582329	6.32552					1002.94	0.977528	0.495708	1002.68	0.973154	0.229195	1003.34	0.973154	0.170281
			704.928	0.583668	6.20929					1005.25	0.979775	0.499934	1004.99	0.975391	0.246936	1005.65	0.975391	0.16491
			706.545	0.585007	6.22856					1007.56	0.982022	0.488622	1007.29	0.977629	0.246977	1007.95	0.977629	0.141518
			708.161	0.586345	6.30673					1009.86	0.98427	0.443876	1009.6	0.979866	0.223813	1010.26	0.979866	0.093389
			709.778	0.587684	6.37217					1012.17	0.986517	0.394447	1011.9	0.982103	0.197013	1012.57	0.982103	0.078344
			711.395	0.589023	6.35549					1014.47	0.988764	0.359279	1014.21	0.98434	0.225157	1014.87	0.98434	0.08161
			713.012	0.590361	6.33866					1016.78	0.991011	0.339058	1016.51	0.986577	0.248198	1017.18	0.986577	0.095576
			714.629	0.5917	6.41196					1019.08	0.993258	0.407689	1018.82	0.988814	0.297071	1019.49	0.988814	0.095763
			716.245	0.593039	6.47117					1021.39	0.995506	0.460158	1021.12	0.991051	0.369947	1021.79	0.991051	0.086321
			717.862	0.594378	6.43696					1023.69	0.997753	0.521248	1023.43	0.993289	0.480372	1024.1	0.993289	0.079183
			719.479	0.595716	6.3743					1026	1	0.562924	1025.73	0.995526	0.586329	1026.41	0.995526	0.076433
			721.096	0.597055	6.31491					1028.31			1028.04	0.997763	0.657219	1028.71	0.997763	0.074846
			722.713	0.598394	6.26102					1030.61			1030.34	1	0.704588	1031.02	1	0.081478
			724.33	0.599732	6.27119					1032.92			1032.65			1033.33
			725.946	0.601071	6.315					1035.22			1034.95			1035.63
			727.563	0.60241	6.30977
			729.18	0.603748	6.30563
			730.797	0.605087	6.28455
			732.414	0.606426	6.21765
			734.03	0.607764	6.04369
			735.647	0.609103	5.73522
			737.264	0.610442	5.5509
			738.881	0.61178	5.57474
			740.498	0.613119	5.70156
			742.114	0.614458	5.84574
			743.731	0.615797	5.86339
			745.348	0.617135	5.83502
			746.965	0.618474	5.88509
			748.582	0.619813	5.9111
			750.198	0.621151	5.84258
			751.815	0.62249	5.8521
			753.432	0.623829	5.93975
			755.049	0.625167	5.98384
			756.666	0.626506	6.00874
			758.282	0.627845	5.98808
			759.899	0.629183	5.96502
			761.516	0.630522	6.00458
			763.133	0.631861	6.08519
			764.75	0.633199	6.0788
			766.366	0.634538	5.94677
			767.983	0.635877	5.75921
			769.6	0.637216	5.62731
			771.217	0.638554	5.60971
			772.834	0.639893	5.61427
			774.451	0.641232	5.64198
			776.067	0.64257	5.65625
			777.684	0.643909	5.59072
			779.301	0.645248	5.47641
			780.918	0.646586	5.37483
			782.535	0.647925	5.3192
			784.151	0.649264	5.28503
			785.768	0.650602	5.18895
			787.385	0.651941	5.09967
			789.002	0.65328	5.23967
			790.619	0.654618	5.37108
			792.235	0.655957	5.36595
			793.852	0.657296	5.26913
			795.469	0.658635	5.23067
			797.086	0.659973	5.2719
			798.703	0.661312	5.21233
			800.319	0.662651	5.18413
			801.936	0.663989	5.26946
			803.553	0.665328	5.3311
			805.17	0.666667	5.33873
			806.787	0.668005	5.27668
			808.403	0.669344	5.12315
			810.02	0.670683	5.02213
			811.637	0.672021	5.00227
			813.254	0.67336	5.00008
			814.871	0.674699	4.98779
			816.488	0.676037	4.98202
			818.104	0.677376	5.01425
			819.721	0.678715	5.11037
			821.338	0.680054	5.24615
			822.955	0.681392	5.2894
			824.572	0.682731	5.29464
			826.188	0.68407	5.28667
			827.805	0.685408	5.26259
			829.422	0.686747	5.2737
			831.039	0.688086	5.30618
			832.656	0.689424	5.32184
			834.272	0.690763	5.23958
			835.889	0.692102	5.15115
			837.506	0.69344	5.15707
			839.123	0.694779	5.18792
			840.74	0.696118	5.19363
			842.356	0.697456	5.21151
			843.973	0.698795	5.23271
			845.59	0.700134	5.1729
			847.207	0.701473	5.05714
			848.824	0.702811	4.99585
			850.44	0.70415	4.99112
			852.057	0.705489	4.94494
			853.674	0.706827	4.86467
			855.291	0.708166	4.82921
			856.908	0.709505	4.8396
			858.524	0.710843	4.84628
			860.141	0.712182	4.85785
			861.758	0.713521	4.83323
			863.375	0.714859	4.73456
			864.992	0.716198	4.63264
			866.609	0.717537	4.58911
			868.225	0.718876	4.54957
			869.842	0.720214	4.47507
			871.459	0.721553	4.38952
			873.076	0.722892	4.30075
			874.693	0.72423	4.26674
			876.309	0.725569	4.30607
			877.926	0.726908	4.35465
			879.543	0.728246	4.39171
			881.16	0.729585	4.41918
			882.777	0.730924	4.41306
			884.393	0.732262	4.40517
			886.01	0.733601	4.45294
			887.627	0.73494	4.49395
			889.244	0.736278	4.47262
			890.861	0.737617	4.41007
			892.477	0.738956	4.30675
			894.094	0.740295	4.19546
			895.711	0.741633	4.13301
			897.328	0.742972	4.08222
			898.945	0.744311	4.00549
			900.561	0.745649	3.94598
			902.178	0.746988	3.95425
			903.795	0.748327	3.97795
			905.412	0.749665	3.9567
			907.029	0.751004	3.86573
			908.645	0.752343	3.77164
			910.262	0.753681	3.70952
			911.879	0.75502	3.65025
			913.496	0.756359	3.54819
			915.113	0.757697	3.48899
			916.73	0.759036	3.45942
			918.346	0.760375	3.45383
			919.963	0.761714	3.50942
			921.58	0.763052	3.58719
			923.197	0.764391	3.60044
			924.814	0.76573	3.57494
			926.43	0.767068	3.5438
			928.047	0.768407	3.47048
			929.664	0.769746	3.38047
			931.281	0.771084	3.34245
			932.898	0.772423	3.31279
			934.514	0.773762	3.2931
			936.131	0.7751	3.27603
			937.748	0.776439	3.22845
			939.365	0.777778	3.13737
			940.982	0.779116	3.05463
			942.598	0.780455	2.96862
			944.215	0.781794	2.87828
			945.832	0.783133	2.86086
			947.449	0.784471	2.92812
			949.066	0.78581	2.96446
			950.682	0.787149	2.92821
			952.299	0.788487	2.8565
			953.916	0.789826	2.81893
			955.533	0.791165	2.88352
			957.15	0.792503	2.92774
			958.767	0.793842	2.91659
			960.383	0.795181	2.89485
			962	0.796519	2.87578
			963.617	0.797858	2.84108
			965.234	0.799197	2.76169
			966.851	0.800535	2.70709
			968.467	0.801874	2.67928
			970.084	0.803213	2.63512
			971.701	0.804552	2.63035
			973.318	0.80589	2.61682
			974.935	0.807229	2.57718
			976.551	0.808568	2.55604
			978.168	0.809906	2.57547
			979.785	0.811245	2.62511
			981.402	0.812584	2.64615
			983.019	0.813922	2.69251
			984.635	0.815261	2.70459
			986.252	0.8166	2.65574
			987.869	0.817938	2.62942
			989.486	0.819277	2.60784
			991.103	0.820616	2.60333
			992.719	0.821954	2.57737
			994.336	0.823293	2.55351
			995.953	0.824632	2.52642
			997.57	0.825971	2.47386
			999.187	0.827309	2.43292
			1000.8	0.828648	2.44452
			1002.42	0.829987	2.48166
			1004.04	0.831325	2.50582
			1005.65	0.832664	2.51167
			1007.27	0.834003	2.50695
			1008.89	0.835341	2.50185
			1010.5	0.83668	2.49343
			1012.12	0.838019	2.46527
			1013.74	0.839357	2.43375
			1015.35	0.840696	2.44208
			1016.97	0.842035	2.45296
			1018.59	0.843373	2.45978
			1020.21	0.844712	2.4488
			1021.82	0.846051	2.42254
			1023.44	0.84739	2.42826
			1025.06	0.848728	2.43746
			1026.67	0.850067	2.41946
			1028.29	0.851406	2.39364
			1029.91	0.852744	2.40557
			1031.52	0.854083	2.42551
			1033.14	0.855422	2.43078
			1034.76	0.85676	2.42539
			1036.37	0.858099	2.39851
			1037.99	0.859438	2.33105
			1039.61	0.860776	2.26545
			1041.22	0.862115	2.26046
			1042.84	0.863454	2.29169
			1044.46	0.864793	2.33348
			1046.07	0.866131	2.33427
			1047.69	0.86747	2.25508
			1049.31	0.868809	2.20533
			1050.92	0.870147	2.2393
			1052.54	0.871486	2.22831
			1054.16	0.872825	2.17193
			1055.77	0.874163	2.14692
			1057.39	0.875502	2.14411
			1059.01	0.876841	2.15746
			1060.63	0.878179	2.19595
			1062.24	0.879518	2.22681
			1063.86	0.880857	2.21292
			1065.48	0.882195	2.18837
			1067.09	0.883534	2.16549
			1068.71	0.884873	2.13231
			1070.33	0.886212	2.11474
			1071.94	0.88755	2.11734
			1073.56	0.888889	2.11019
			1075.18	0.890228	2.10194
			1076.79	0.891566	2.12779
			1078.41	0.892905	2.16476
			1080.03	0.894244	2.16065
			1081.64	0.895582	2.11891
			1083.26	0.896921	2.09172
			1084.88	0.89826	2.1025
			1086.49	0.899598	2.15568
			1088.11	0.900937	2.19119
			1089.73	0.902276	2.15069
			1091.34	0.903614	2.09632
			1092.96	0.904953	2.07811
			1094.58	0.906292	2.08767
			1096.2	0.907631	2.10033
			1097.81	0.908969	2.10307
			1099.43	0.910308	2.12749
			1101.05	0.911647	2.17673
			1102.66	0.912985	2.18077
			1104.28	0.914324	2.15715
			1105.9	0.915663	2.18067
			1107.51	0.917001	2.19724
			1109.13	0.91834	2.15782
			1110.75	0.919679	2.14256
			1112.36	0.921017	2.14206
			1113.98	0.922356	2.124
			1115.6	0.923695	2.10562
			1117.21	0.925033	2.10575
			1118.83	0.926372	2.11232
			1120.45	0.927711	2.08222
			1122.06	0.92905	2.07238
			1123.68	0.930388	2.0777
			1125.3	0.931727	2.08025
			1126.91	0.933066	2.11246
			1128.53	0.934404	2.14715
			1130.15	0.935743	2.12633
			1131.76	0.937082	2.07083
			1133.38	0.93842	2.04789
			1135	0.939759	2.04183
			1136.62	0.941098	2.04037
			1138.23	0.942436	2.04326
			1139.85	0.943775	2.05401
			1141.47	0.945114	2.07562
			1143.08	0.946452	2.11368
			1144.7	0.947791	2.15398
			1146.32	0.94913	2.09211
			1147.93	0.950469	2.0681
			1149.55	0.951807	2.11116
			1151.17	0.953146	2.13722
			1152.78	0.954485	2.07639
			1154.4	0.955823	2.04668
			1156.02	0.957162	2.04514
			1157.63	0.958501	2.04011
			1159.25	0.959839	2.03291
			1160.87	0.961178	2.03012
			1162.48	0.962517	2.0295
			1164.1	0.963855	2.03215
			1165.72	0.965194	2.03533
			1167.33	0.966533	2.03149
			1168.95	0.967871	2.02758
			1170.57	0.96921	2.02991
			1172.19	0.970549	2.03278
			1173.8	0.971888	2.03171
			1175.42	0.973226	2.03017
			1177.04	0.974565	2.03062
			1178.65	0.975904	2.03164
			1180.27	0.977242	2.03126
			1181.89	0.978581	2.03092
			1183.5	0.97992	2.03142
			1185.12	0.981258	2.03188
			1186.74	0.982597	2.03297
			1188.35	0.983936	2.03445
			1189.97	0.985274	2.04093
			1191.59	0.986613	2.06027
			1193.2	0.987952	2.07638
			1194.82	0.98929	2.05521
			1196.44	0.990629	2.02502
			1198.05	0.991968	2.00198
			1199.67	0.993307	2.01831
			1201.29	0.994645	2.03718
			1202.9	0.995984	2.04852
			1204.52	0.997323	2.06395
			1206.14	0.998661	2.07279
			1207.75	1	2.0653
