# Supplementary material for: Spatiotemporal evaporating droplet dynamics on fomites enhances long term bacterial pathogenesis
Source: Commun Biol. 2021 Oct 8;4:1173. doi: 10.1038/s42003-021-02711-z (PMC8501104; doi:10.1038/s42003-021-02711-z)
Supplement: Supplementary file 11 — Supplementary Data 4 [file 42003_2021_2711_MOESM11_ESM.xlsx]

## Sheet: mucin
	High_0.6%													Low_0.1%
	Dead				WT				Flic					Dead				WT				Flic
		Non-dimensional radius	Height (µm)			Non-dimensional radius	Height (µm)			Non-dimensional radius	Height (µm)				Non-dimensional radius	Height (µm)			Non-dimensional radius	Height (µm)			Non-dimensional radius	Height (µm)
	0	0	0.1313	0.13342	0	0	0.00655	0.00736	0	0	0.11798	0		0	0	0.1589	0.16019	0	0	0.16913	0.08724	0	0	0.00877	0.00366
	2.30364	0.00203666	0.13064	0.13215	2.305	0.00211864	0.00634	0.00715	2.3058	0.0022779	0.11747	0.06329		2.30675	0.00219298	0.15942	0.15	2.30438	0.0022779	0.17467	0.03097	2.30457	0.0023753	0.00911	0.00362
	4.60729	0.00407332	0.12948	0.1329	4.61	0.00423729	0.0061	0.00655	4.61159	0.00455581	0.11669	0.09831		4.6135	0.00438596	0.1605	0.09496	4.60876	0.00455581	0.11725	0.07085	4.60915	0.00475059	0.00902	0.00369
	6.91094	0.00610998	0.12548	0.13368	6.915	0.00635593	0.00594	0.00634	6.91739	0.00683371	0.1107	0.07788		6.92026	0.00657895	0.16104	0.06878	6.91314	0.00683371	0.08771	0.15293	6.91372	0.00712589	0.00806	0.00905
	9.21458	0.00814664	0.1015	0.13378	9.22	0.00847458	0.00543	0.0061	9.22318	0.00911162	0.09493	0.07845		9.22701	0.00877193	0.16035	0.12424	9.21752	0.00911162	0.08581	0.17994	9.21829	0.00950119	0.00799	0.02654
	11.5182	0.0101833	0.03371	0.13267	11.525	0.0105932	0.00569	0.00594	11.529	0.0113895	0.08797	0.07851		11.5338	0.0109649	0.15916	0.14655	11.5219	0.0113895	0.02368	0.12579	11.5229	0.0118765	0.01298	0.04348
	13.8219	0.01222	0.05768	0.13116	13.83	0.0127119	0.00571	0.00543	13.8348	0.0136674	0.09015	0.10382		13.8405	0.0131579	0.15814	0.15319	13.8263	0.0136674	0.08736	0.09532	13.8274	0.0142518	0.01273	0.032
	16.1255	0.0142566	0.11178	0.13078	16.135	0.0148305	0.00523	0.00569	16.1406	0.0159453	0.1031	0.10308		16.1473	0.0153509	0.15793	0.16538	16.1307	0.0159453	0.1635	0.08546	16.132	0.0166271	0.01398	0.01563
	18.4292	0.0162933	0.12461	0.13096	18.44	0.0169492	0.0047	0.00571	18.4464	0.0182232	0.10438	0.09518		18.454	0.0175439	0.15833	0.16461	18.435	0.0182232	0.18426	0.01942	18.4366	0.0190024	0.00841	0.00552
	20.7328	0.0183299	0.1269	0.13152	20.745	0.0190678	0.0042	0.00523	20.7522	0.0205011	0.09506	0.07857		20.7608	0.0197368	0.15911	0.16364	20.7394	0.0205011	0.19918	0.01581	20.7412	0.0213777	0.00809	0.00527
	23.0365	0.0203666	0.12724	0.13177	23.05	0.0211864	0.00367	0.0047	23.058	0.022779	0.08974	0.09831		23.0675	0.0219298	0.15941	0.16287	23.0438	0.022779	0.18635	0.07008	23.0457	0.023753	0.00783	0.0048
	25.3401	0.0224033	0.12754	0.1313	25.355	0.0233051	0.00326	0.0042	25.3638	0.0250569	0.08183	0.1041		25.3743	0.0241228	0.15861	0.16317	25.3482	0.0250569	0.1354	0.08369	25.3503	0.0261283	0.00754	0.0106
	27.6437	0.0244399	0.12744	0.13064	27.66	0.0254237	0.00283	0.00367	27.6695	0.0273349	0.06099	0.10553		27.681	0.0263158	0.15682	0.1645	27.6526	0.0273349	0.13089	0.03764	27.6549	0.0285036	0.00746	0.02817
	29.9474	0.0264766	0.12672	0.12948	29.965	0.0275424	0.00174	0.00326	29.9753	0.0296128	0.02885	0.06761		29.9878	0.0285088	0.14311	0.16501	29.9569	0.0296128	0.18023	0.08701	29.9594	0.0308789	0.00762	0.05212
	32.251	0.0285132	0.12592	0.12548	32.27	0.029661	0.00351	0.00283	32.2811	0.0318907	0.06381	0.01315		32.2945	0.0307018	0.1361	0.16369	32.2613	0.0318907	0.18348	0.16448	32.264	0.0332542	0.00712	0.04049
	34.5547	0.0305499	0.12497	0.1015	34.575	0.0317797	0.01174	0.00174	34.5869	0.0341686	0.09452	0.07279		34.6013	0.0328947	0.1343	0.16103	34.5657	0.0341686	0.1392	0.17872	34.5686	0.0356295	0.00701	0.01737
	36.8583	0.0325866	0.12381	0.03371	36.88	0.0338983	0.0111	0.00351	36.8927	0.0364465	0.09918	0.1138		36.908	0.0350877	0.13998	0.14814	36.8701	0.0364465	0.13442	0.12796	36.8732	0.0380048	0.00705	0.00741
	39.162	0.0346232	0.12184	0.05768	39.185	0.0360169	0.00818	0.01174	39.1985	0.0387244	0.09521	0.11995		39.2148	0.0372807	0.1522	0.13607	39.1745	0.0387244	0.18245	0.11309	39.1777	0.04038	0.00694	0.0067
	41.4656	0.0366599	0.11891	0.11178	41.49	0.0381356	0	0.0111	41.5043	0.0410023	0.08966	0.12073		41.5215	0.0394737	0.14907	0.13376	41.4789	0.0410023	0.1973	0.1742	41.4823	0.0427553	0.0073	0.00695
	43.7693	0.0386965	0.11335	0.12461	43.795	0.0402542	0.01855	0.00818	43.8101	0.0432802	0.07873	0.12001		43.8283	0.0416667	0.14309	0.14575	43.7832	0.0432802	0.2096	0.19095	43.7869	0.0451306	0.01312	0.00741
	46.0729	0.0407332	0.10455	0.1269	46.1	0.0423729	0.06492	0	46.1159	0.0455581	0.06297	0.11913		46.135	0.0438596	0.13258	0.16186	46.0876	0.0455581	0.2627	0.18	46.0915	0.0475059	0.03234	0.00775
	48.3765	0.0427699	0.09188	0.12724	48.405	0.0444915	0.18384	0.01855	48.4217	0.047836	0.05791	0.11798		48.4418	0.0460526	0.1812	0.16292	48.392	0.047836	0.27826	0.10019	48.396	0.0498812	0.06462	0.00942
	50.6802	0.0448065	0.09075	0.12754	50.71	0.0466102	0.28754	0.06492	50.7275	0.0501139	0.07476	0.11747		50.7485	0.0482456	0.35446	0.16118	50.6964	0.0501139	0.2484	0.01637	50.7006	0.0522565	0.18137	0.00877
	52.9838	0.0468432	0.23148	0.12744	53.015	0.0487288	0.2738	0.18384	53.0333	0.0523918	0.1869	0.11669		53.0553	0.0504386	0.5359	0.15959	53.0008	0.0523918	0.48558	0	53.0052	0.0546318	0.42149	0.00807
	55.2875	0.0488798	0.60448	0.12672	55.32	0.0508475	0.30483	0.28754	55.3391	0.0546697	0.38402	0.1107		55.362	0.0526316	0.69451	0.1589	55.3051	0.0546697	1.03253	0.07304	55.3098	0.0570071	0.58475	0.00877
	57.5911	0.0509165	1.02764	0.12592	57.625	0.0529661	0.54679	0.2738	57.6449	0.0569476	0.77598	0.09493		57.6688	0.0548246	0.73202	0.15942	57.6095	0.0569476	1.41724	0.15329	57.6143	0.0593824	0.63506	0.00911
	59.8948	0.0529532	1.25353	0.12497	59.93	0.0550847	0.94284	0.30483	59.9507	0.0592255	1.23762	0.08797		59.9755	0.0570175	0.73482	0.1605	59.9139	0.0592255	1.47468	0.11914	59.9189	0.0617577	0.67292	0.00902
	62.1984	0.0549898	1.27038	0.12381	62.235	0.0572034	1.41389	0.54679	62.2565	0.0615034	1.61642	0.09015		62.2823	0.0592105	0.85909	0.16104	62.2183	0.0615034	1.50677	0.10979	62.2235	0.064133	0.73822	0.00806
	64.5021	0.0570265	1.34558	0.12184	64.54	0.059322	1.77056	0.94284	64.5623	0.0637813	1.92557	0.1031		64.589	0.0614035	1.11534	0.16035	64.5227	0.0637813	1.50901	0.16913	64.528	0.0665083	0.78744	0.00799
	66.8057	0.0590631	1.49035	0.11891	66.845	0.0614407	1.91119	1.41389	66.8681	0.0660592	2.01049	0.10438		66.8958	0.0635965	1.21866	0.15916	66.827	0.0660592	1.43015	0.17467	66.8326	0.0688836	0.77054	0.01298
	69.1094	0.0610998	1.6389	0.11335	69.15	0.0635593	1.98881	1.77056	69.1739	0.0683371	2.05641	0.09506		69.2026	0.0657895	1.19631	0.15814	69.1314	0.0683371	1.30986	0.11725	69.1372	0.0712589	0.66395	0.01273
	71.413	0.0631365	1.76854	0.10455	71.455	0.065678	1.99856	1.91119	71.4797	0.070615	2.04601	0.08974		71.5093	0.0679825	1.13736	0.15793	71.4358	0.070615	1.2585	0.08771	71.4418	0.0736342	0.58828	0.01398
	73.7166	0.0651731	1.7782	0.09188	73.76	0.0677966	2.01169	1.98881	73.7855	0.0728929	2.03885	0.08183		73.8161	0.0701754	1.03082	0.15833	73.7402	0.0728929	1.26707	0.08581	73.7463	0.0760095	0.59265	0.00841
	76.0203	0.0672098	1.80137	0.09075	76.065	0.0699153	2.03092	1.99856	76.0913	0.0751708	1.98915	0.06099		76.1228	0.0723684	0.95424	0.15911	76.0446	0.0751708	1.34654	0.02368	76.0509	0.0783848	0.61603	0.00809
	78.3239	0.0692464	1.90339	0.23148	78.37	0.0720339	1.9897	2.01169	78.3971	0.0774487	1.92066	0.02885		78.4296	0.0745614	0.9172	0.15941	78.3489	0.0774487	1.42309	0.08736	78.3555	0.0807601	0.52783	0.00783
	80.6276	0.0712831	1.98888	0.60448	80.675	0.0741525	2.00106	2.03092	80.7029	0.0797267	1.86456	0.06381		80.7363	0.0767544	0.8121	0.15861	80.6533	0.0797267	1.40147	0.1635	80.6601	0.0831354	0.4143	0.00754
	82.9312	0.0733198	2.06893	1.02764	82.98	0.0762712	2.08196	1.9897	83.0086	0.0820046	1.83721	0.09452		83.0431	0.0789474	0.75868	0.15682	82.9577	0.0820046	1.29724	0.18426	82.9646	0.0855107	0.37261	0.00746
	85.2349	0.0753564	2.12973	1.25353	85.285	0.0783898	2.06955	2.00106	85.3144	0.0842825	1.90234	0.09918		85.3498	0.0811404	0.74324	0.14311	85.2621	0.0842825	1.22054	0.19918	85.2692	0.087886	0.34652	0.00762
	87.5385	0.0773931	2.23337	1.27038	87.59	0.0805085	2.06373	2.08196	87.6202	0.0865604	2.00583	0.09521		87.6566	0.0833333	0.74162	0.1361	87.5665	0.0865604	1.2561	0.18635	87.5738	0.0902613	0.34652	0.00712
	89.8422	0.0794297	2.22824	1.34558	89.895	0.0826271	1.95373	2.06955	89.926	0.0888383	2.04995	0.08966		89.9633	0.0855263	0.7367	0.1343	89.8709	0.0888383	1.26877	0.1354	89.8783	0.0926366	0.35703	0.00701
	92.1458	0.0814664	2.16147	1.49035	92.2	0.0847458	1.89043	2.06373	92.2318	0.0911162	2.0635	0.07873		92.2701	0.0877193	0.72413	0.13998	92.1752	0.0911162	1.23527	0.13089	92.1829	0.0950119	0.36868	0.00705
	94.4494	0.0835031	2.13785	1.6389	94.505	0.0868644	1.85042	1.95373	94.5376	0.0933941	2.09059	0.06297		94.5768	0.0899123	0.70866	0.1522	94.4796	0.0933941	1.19155	0.18023	94.4875	0.0973872	0.38158	0.00694
	96.7531	0.0855397	2.09317	1.76854	96.81	0.0889831	1.76721	1.89043	96.8434	0.095672	2.13466	0.05791		96.8836	0.0921053	0.68867	0.14907	96.784	0.095672	1.11496	0.18348	96.7921	0.0997625	0.38258	0.0073
	99.0567	0.0875764	2.02625	1.7782	99.115	0.0911017	1.85577	1.85042	99.1492	0.0979499	2.06549	0.07476		99.1903	0.0942982	0.68856	0.14309	99.0884	0.0979499	1.01566	0.1392	99.0966	0.102138	0.37876	0.01312
	101.36	0.089613	1.97393	1.80137	101.42	0.0932203	1.8636	1.76721	101.455	0.100228	1.95364	0.1869		101.497	0.0964912	0.67244	0.13258	101.393	0.100228	0.9009	0.13442	101.401	0.104513	0.38518	0.03234
	103.664	0.0916497	2.0413	1.90339	103.725	0.095339	1.8106	1.85577	103.761	0.102506	1.89171	0.38402		103.804	0.0986842	0.59641	0.1812	103.697	0.102506	0.85233	0.18245	103.706	0.106888	0.39645	0.06462
	105.968	0.0936864	2.114	1.98888	106.03	0.0974576	1.72367	1.8636	106.067	0.104784	1.86136	0.77598		106.111	0.100877	0.53689	0.35446	106.002	0.104784	0.83607	0.1973	106.01	0.109264	0.4071	0.18137
	108.271	0.095723	2.11096	2.06893	108.335	0.0995763	1.70028	1.8106	108.372	0.107062	1.84852	1.23762		108.417	0.10307	0.53206	0.5359	108.306	0.107062	0.84276	0.2096	108.315	0.111639	0.36557	0.42149
	110.575	0.0977597	2.08461	2.12973	110.64	0.101695	1.66261	1.72367	110.678	0.109339	1.85902	1.61642		110.724	0.105263	0.53505	0.69451	110.61	0.109339	0.87042	0.2627	110.62	0.114014	0.31021	0.58475
	112.879	0.0997963	2.06106	2.23337	112.945	0.103814	1.6189	1.70028	112.984	0.111617	1.74787	1.92557		113.031	0.107456	0.60224	0.73202	112.915	0.111617	0.7913	0.27826	112.924	0.11639	0.27233	0.63506
	115.182	0.101833	2.07286	2.22824	115.25	0.105932	1.52881	1.66261	115.29	0.113895	1.66383	2.01049		115.338	0.109649	0.60181	0.73482	115.219	0.113895	0.65961	0.2484	115.229	0.118765	0.25573	0.67292
	117.486	0.10387	2.08552	2.16147	117.555	0.108051	1.55902	1.6189	117.596	0.116173	1.63943	2.05641		117.644	0.111842	0.56168	0.85909	117.523	0.116173	0.59105	0.48558	117.533	0.12114	0.21759	0.73822
	119.79	0.105906	2.12991	2.13785	119.86	0.110169	1.49949	1.52881	119.901	0.118451	1.5397	2.04601		119.951	0.114035	0.47291	1.11534	119.828	0.118451	0.57477	1.03253	119.838	0.123515	0.16822	0.78744
	122.093	0.107943	2.11274	2.09317	122.165	0.112288	1.46766	1.55902	122.207	0.120729	1.4045	2.03885		122.258	0.116228	0.42821	1.21866	122.132	0.120729	0.57168	1.41724	122.142	0.125891	0.11536	0.77054
	124.397	0.10998	2.12807	2.02625	124.47	0.114407	1.43077	1.49949	124.513	0.123007	1.34699	1.98915		124.565	0.118421	0.5028	1.19631	124.437	0.123007	0.6122	1.47468	124.447	0.128266	0.09032	0.66395
	126.7	0.112016	2.15435	1.97393	126.775	0.116525	1.38083	1.46766	126.819	0.125285	1.29295	1.92066		126.871	0.120614	0.49494	1.13736	126.741	0.125285	0.62042	1.50677	126.752	0.130641	0.07733	0.58828
	129.004	0.114053	2.1452	2.0413	129.08	0.118644	1.34009	1.43077	129.125	0.127563	1.22516	1.86456		129.178	0.122807	0.36719	1.03082	129.045	0.127563	0.51229	1.50901	129.056	0.133017	0.07349	0.59265
	131.308	0.11609	2.1076	2.114	131.385	0.120763	1.35019	1.38083	131.43	0.129841	1.2709	1.83721		131.485	0.125	0.29529	0.95424	131.35	0.129841	0.43176	1.43015	131.361	0.135392	0.06469	0.61603
	133.611	0.118126	2.05702	2.11096	133.69	0.122881	1.35289	1.34009	133.736	0.132118	1.36272	1.90234		133.792	0.127193	0.25031	0.9172	133.654	0.132118	0.35399	1.30986	133.665	0.137767	0.06186	0.52783
	135.915	0.120163	1.94123	2.08461	135.995	0.125	1.37769	1.35019	136.042	0.134396	1.39123	2.00583		136.098	0.129386	0.19716	0.8121	135.958	0.134396	0.3427	1.2585	135.97	0.140143	0.05119	0.4143
	138.219	0.1222	1.7909	2.06106	138.3	0.127119	1.36929	1.35289	138.348	0.136674	1.34752	2.04995		138.405	0.131579	0.10451	0.75868	138.263	0.136674	0.40104	1.26707	138.274	0.142518	0.0577	0.37261
	140.522	0.124236	1.7345	2.07286	140.605	0.129237	1.3627	1.37769	140.654	0.138952	1.28237	2.0635		140.712	0.133772	0.04715	0.74324	140.567	0.138952	0.392	1.34654	140.579	0.144893	0.05647	0.34652
	142.826	0.126273	1.72817	2.08552	142.91	0.131356	1.32974	1.36929	142.959	0.14123	1.21344	2.09059		143.019	0.135965	0.1154	0.74162	142.872	0.14123	0.38301	1.42309	142.884	0.147268	0.05273	0.34652
	145.13	0.12831	1.6802	2.12991	145.215	0.133475	1.37743	1.3627	145.265	0.143508	1.18188	2.13466		145.325	0.138158	0.17855	0.7367	145.176	0.143508	0.41189	1.40147	145.188	0.149644	0.04083	0.35703
	147.433	0.130346	1.56906	2.11274	147.52	0.135593	1.459	1.32974	147.571	0.145786	1.17215	2.06549		147.632	0.140351	0.18269	0.72413	147.48	0.145786	0.43798	1.29724	147.493	0.152019	0.03151	0.36868
	149.737	0.132383	1.48758	2.12807	149.825	0.137712	1.4906	1.37743	149.877	0.148064	1.07458	1.95364		149.939	0.142544	0.14233	0.70866	149.785	0.148064	0.43801	1.22054	149.797	0.154394	0.02536	0.38158
	152.041	0.13442	1.4275	2.15435	152.13	0.139831	1.50763	1.459	152.183	0.150342	1.00162	1.89171		152.246	0.144737	0.12718	0.68867	152.089	0.150342	0.425	1.2561	152.102	0.15677	0.01943	0.38258
	154.344	0.136456	1.40833	2.1452	154.435	0.141949	1.36402	1.4906	154.488	0.15262	0.95657	1.86136		154.552	0.14693	0.1644	0.68856	154.394	0.15262	0.40639	1.26877	154.406	0.159145	0.0151	0.37876
	156.648	0.138493	1.34806	2.1076	156.74	0.144068	1.28076	1.50763	156.794	0.154897	0.91717	1.84852		156.859	0.149123	0.16973	0.67244	156.698	0.154897	0.38625	1.23527	156.711	0.16152	0.01279	0.38518
	158.952	0.14053	1.26502	2.05702	159.045	0.146186	1.22103	1.36402	159.1	0.157175	0.90558	1.85902		159.166	0.151316	0.16927	0.59641	159.002	0.157175	0.38032	1.19155	159.016	0.163895	0.01128	0.39645
	161.255	0.142566	1.21177	1.94123	161.35	0.148305	1.15901	1.28076	161.406	0.159453	0.85206	1.74787		161.473	0.153509	0.16288	0.53689	161.307	0.159453	0.37836	1.11496	161.32	0.166271	0.01036	0.4071
	163.559	0.144603	1.18502	1.7909	163.655	0.150424	1.1989	1.22103	163.711	0.161731	0.76587	1.66383		163.779	0.155702	0.11021	0.53206	163.611	0.161731	0.37812	1.01566	163.625	0.168646	0.00927	0.36557
	165.862	0.14664	1.1605	1.7345	165.96	0.152542	1.26374	1.15901	166.017	0.164009	0.78851	1.63943		166.086	0.157895	0.08381	0.53505	165.915	0.164009	0.35597	0.9009	165.929	0.171021	0.00832	0.31021
	168.166	0.148676	1.14223	1.72817	168.265	0.154661	1.26027	1.1989	168.323	0.166287	0.77115	1.5397		168.393	0.160088	0.14367	0.60224	168.22	0.166287	0.33021	0.85233	168.234	0.173397	0.00704	0.27233
	170.47	0.150713	1.13007	1.6802	170.57	0.15678	1.2341	1.26374	170.629	0.168565	0.87862	1.4045		170.7	0.162281	0.16089	0.60181	170.524	0.168565	0.31197	0.83607	170.538	0.175772	0.00693	0.25573
	172.773	0.152749	1.11895	1.56906	172.875	0.158898	1.18452	1.26027	172.935	0.170843	0.95174	1.34699		173.006	0.164474	0.16321	0.56168	172.829	0.170843	0.30881	0.84276	172.843	0.178147	0.00608	0.21759
	175.077	0.154786	1.09121	1.48758	175.18	0.161017	1.16782	1.2341	175.24	0.173121	0.94804	1.29295		175.313	0.166667	0.16416	0.47291	175.133	0.173121	0.3119	0.87042	175.148	0.180523	0.00588	0.16822
	177.381	0.156823	1.03899	1.4275	177.485	0.163136	1.15983	1.18452	177.546	0.175399	0.91006	1.22516		177.62	0.16886	0.16634	0.42821	177.437	0.175399	0.31011	0.7913	177.452	0.182898	0.00555	0.11536
	179.684	0.158859	0.93309	1.40833	179.79	0.165254	1.17528	1.16782	179.852	0.177677	0.85943	1.2709		179.927	0.171053	0.16565	0.5028	179.742	0.177677	0.30445	0.65961	179.757	0.185273	0.00553	0.09032
	181.988	0.160896	0.92177	1.34806	182.095	0.167373	1.17554	1.15983	182.158	0.179954	0.81658	1.36272		182.233	0.173246	0.15344	0.49494	182.046	0.179954	0.29477	0.59105	182.061	0.187648	0.00544	0.07733
	184.292	0.162933	0.92896	1.26502	184.4	0.169492	1.16007	1.17528	184.464	0.182232	0.7714	1.39123		184.54	0.175439	0.13053	0.36719	184.35	0.182232	0.2785	0.57477	184.366	0.190024	0.00632	0.07349
	186.595	0.164969	0.96548	1.21177	186.705	0.17161	1.14703	1.17554	186.769	0.18451	0.74038	1.34752		186.847	0.177632	0.12545	0.29529	186.655	0.18451	0.26738	0.57168	186.67	0.192399	0.00732	0.06469
	188.899	0.167006	1.0192	1.18502	189.01	0.173729	1.14923	1.16007	189.075	0.186788	0.82273	1.28237		189.154	0.179825	0.14466	0.25031	188.959	0.186788	0.26061	0.6122	188.975	0.194774	0.0093	0.06186
	191.203	0.169043	1.00773	1.1605	191.315	0.175847	1.10389	1.14703	191.381	0.189066	0.86641	1.21344		191.46	0.182018	0.14371	0.19716	191.264	0.189066	0.25324	0.62042	191.28	0.19715	0.01272	0.05119
	193.506	0.171079	0.97178	1.14223	193.62	0.177966	1.07128	1.14923	193.687	0.191344	0.84118	1.18188		193.767	0.184211	0.09025	0.10451	193.568	0.191344	0.24613	0.51229	193.584	0.199525	0.01582	0.0577
	195.81	0.173116	1.02768	1.13007	195.925	0.180085	1.11587	1.10389	195.993	0.193622	0.81861	1.17215		196.074	0.186404	0.06834	0.04715	195.872	0.193622	0.23946	0.43176	195.889	0.2019	0.01899	0.05647
	198.113	0.175153	1.16027	1.11895	198.23	0.182203	1.13787	1.07128	198.298	0.1959	0.77161	1.07458		198.381	0.188596	0.12425	0.1154	198.177	0.1959	0.22877	0.35399	198.193	0.204276	0.02112	0.05273
	200.417	0.177189	1.22505	1.09121	200.535	0.184322	1.05218	1.11587	200.604	0.198178	0.76394	1.00162		200.687	0.190789	0.15638	0.17855	200.481	0.198178	0.20343	0.3427	200.498	0.206651	0.02236	0.04083
	202.721	0.179226	1.20747	1.03899	202.84	0.186441	0.98045	1.13787	202.91	0.200456	0.67675	0.95657		202.994	0.192982	0.1759	0.18269	202.786	0.200456	0.21006	0.40104	202.802	0.209026	0.02437	0.03151
	205.024	0.181263	1.16611	0.93309	205.145	0.188559	0.96984	1.05218	205.216	0.202733	0.57827	0.91717		205.301	0.195175	0.17562	0.14233	205.09	0.202733	0.24489	0.392	205.107	0.211401	0.03553	0.02536
	207.328	0.183299	1.12762	0.92177	207.45	0.190678	0.95288	0.98045	207.522	0.205011	0.64296	0.90558		207.608	0.197368	0.17171	0.12718	207.394	0.205011	0.24831	0.38301	207.412	0.213777	0.03624	0.01943
	209.632	0.185336	1.07339	0.92896	209.755	0.192797	0.95487	0.96984	209.827	0.207289	0.7143	0.85206		209.914	0.199561	0.15868	0.1644	209.699	0.207289	0.24689	0.41189	209.716	0.216152	0.02901	0.0151
	211.935	0.187373	1.03669	0.96548	212.06	0.194915	0.91995	0.95288	212.133	0.209567	0.73838	0.76587		212.221	0.201754	0.13657	0.16973	212.003	0.209567	0.24344	0.43798	212.021	0.218527	0.01765	0.01279
	214.239	0.189409	1.029	1.0192	214.365	0.197034	0.91888	0.95487	214.439	0.211845	0.74189	0.78851		214.528	0.203947	0.12594	0.16927	214.307	0.211845	0.23559	0.43801	214.325	0.220903	0.00691	0.01128
	216.543	0.191446	1.09329	1.00773	216.67	0.199153	0.87723	0.91995	216.745	0.214123	0.71137	0.77115		216.835	0.20614	0.11641	0.16288	216.612	0.214123	0.22769	0.425	216.63	0.223278	0.00424	0.01036
	218.846	0.193483	1.15135	0.97178	218.975	0.201271	0.85145	0.91888	219.051	0.216401	0.69919	0.87862		219.141	0.208333	0.14366	0.11021	218.916	0.216401	0.22386	0.40639	218.934	0.225653	0.0025	0.00927
	221.15	0.195519	1.11696	1.02768	221.28	0.20339	0.82376	0.87723	221.356	0.218679	0.68597	0.95174		221.448	0.210526	0.15543	0.08381	221.221	0.218679	0.22655	0.38625	221.239	0.228029	0.0013	0.00832
	223.454	0.197556	1.03104	1.16027	223.585	0.205508	0.80122	0.85145	223.662	0.220957	0.68536	0.94804		223.755	0.212719	0.1576	0.14367	223.525	0.220957	0.24381	0.38032	223.544	0.230404	0.00446	0.00704
	225.757	0.199593	0.99058	1.22505	225.89	0.207627	0.7686	0.82376	225.968	0.223235	0.65734	0.91006		226.062	0.214912	0.1593	0.16089	225.829	0.223235	0.2513	0.37836	225.848	0.232779	0.00435	0.00693
	228.061	0.201629	0.98951	1.20747	228.195	0.209746	0.74862	0.80122	228.274	0.225513	0.59833	0.85943		228.368	0.217105	0.14625	0.16321	228.134	0.225513	0.25947	0.37812	228.153	0.235154	0.00508	0.00608
	230.365	0.203666	0.97316	1.16611	230.5	0.211864	0.73472	0.7686	230.58	0.22779	0.50524	0.81658		230.675	0.219298	0.0784	0.16416	230.438	0.22779	0.25937	0.35597	230.457	0.23753	0	0.00588
	232.668	0.205703	0.97441	1.12762	232.805	0.213983	0.72161	0.74862	232.885	0.230068	0.4682	0.7714		232.982	0.221491	0.03989	0.16634	232.742	0.230068	0.25694	0.33021	232.762	0.239905	0.00117	0.00555
	234.972	0.207739	0.97546	1.07339	235.11	0.216102	0.7168	0.73472	235.191	0.232346	0.52714	0.74038		235.289	0.223684	0.10708	0.16565	235.047	0.232346	0.25017	0.31197	235.066	0.24228	0.00256	0.00553
	237.275	0.209776	0.99979	1.03669	237.415	0.21822	0.71654	0.72161	237.497	0.234624	0.60893	0.82273		237.595	0.225877	0.15361	0.15344	237.351	0.234624	0.24465	0.30881	237.371	0.244656	0.00443	0.00544
	239.579	0.211813	1.06252	1.029	239.72	0.220339	0.71169	0.7168	239.803	0.236902	0.61763	0.86641		239.902	0.22807	0.16737	0.13053	239.656	0.236902	0.24058	0.3119	239.676	0.247031	0.00675	0.00632
	241.883	0.213849	1.13764	1.09329	242.025	0.222458	0.66412	0.71654	242.109	0.23918	0.61354	0.84118		242.209	0.230263	0.1562	0.12545	241.96	0.23918	0.22893	0.31011	241.98	0.249406	0.00806	0.00732
	244.186	0.215886	1.10912	1.15135	244.33	0.224576	0.59439	0.71169	244.414	0.241458	0.69612	0.81861		244.516	0.232456	0.08888	0.14466	244.264	0.241458	0.21085	0.30445	244.285	0.251781	0.00923	0.0093
	246.49	0.217923	1.08245	1.11696	246.635	0.226695	0.64803	0.66412	246.72	0.243736	0.77467	0.77161		246.822	0.234649	0.01923	0.14371	246.569	0.243736	0.17068	0.29477	246.589	0.254157	0.00809	0.01272
	248.794	0.219959	1.00802	1.03104	248.94	0.228814	0.69135	0.59439	249.026	0.246014	0.8481	0.76394		249.129	0.236842	0.05363	0.09025	248.873	0.246014	0.16631	0.2785	248.894	0.256532	0.00697	0.01582
	251.097	0.221996	0.91779	0.99058	251.245	0.230932	0.68797	0.64803	251.332	0.248292	0.83317	0.67675		251.436	0.239035	0.13206	0.06834	251.178	0.248292	0.21695	0.26738	251.198	0.258907	0.0126	0.01899
	253.401	0.224033	0.88781	0.98951	253.55	0.233051	0.66258	0.69135	253.638	0.250569	0.77285	0.57827		253.743	0.241228	0.15759	0.12425	253.482	0.250569	0.23444	0.26061	253.503	0.261283	0.01233	0.02112
	255.705	0.226069	0.88977	0.97316	255.855	0.235169	0.64026	0.68797	255.943	0.252847	0.73078	0.64296		256.049	0.243421	0.1592	0.15638	255.786	0.252847	0.24138	0.25324	255.808	0.263658	0.01502	0.02236
	258.008	0.228106	0.89401	0.97441	258.16	0.237288	0.63136	0.66258	258.249	0.255125	0.70388	0.7143		258.356	0.245614	0.15908	0.1759	258.091	0.255125	0.24014	0.24613	258.112	0.266033	0.01019	0.02437
	260.312	0.230143	0.90129	0.97546	260.465	0.239407	0.64231	0.64026	260.555	0.257403	0.71156	0.73838		260.663	0.247807	0.16004	0.17562	260.395	0.257403	0.23609	0.23946	260.417	0.268409	0.01147	0.03553
	262.616	0.232179	0.90734	0.99979	262.77	0.241525	0.66036	0.63136	262.861	0.259681	0.75622	0.74189		262.97	0.25	0.15954	0.17171	262.699	0.259681	0.22871	0.22877	262.721	0.270784	0.01461	0.03624
	264.919	0.234216	0.88474	1.06252	265.075	0.243644	0.66642	0.64231	265.167	0.261959	0.71115	0.71137		265.276	0.252193	0.15613	0.15868	265.004	0.261959	0.21187	0.20343	265.026	0.273159	0.01801	0.02901
	267.223	0.236253	0.87154	1.13764	267.38	0.245763	0.64749	0.66036	267.472	0.264237	0.60157	0.69919		267.583	0.254386	0.15447	0.13657	267.308	0.264237	0.15019	0.21006	267.33	0.275534	0.01879	0.01765
	269.526	0.238289	0.87395	1.10912	269.685	0.247881	0.61688	0.66642	269.778	0.266515	0.53429	0.68597		269.89	0.256579	0.15669	0.12594	269.613	0.266515	0.12935	0.24489	269.635	0.27791	0.01501	0.00691
	271.83	0.240326	1.03407	1.08245	271.99	0.25	0.56702	0.64749	272.084	0.268793	0.50159	0.68536		272.197	0.258772	0.15909	0.11641	271.917	0.268793	0.19849	0.24831	271.94	0.280285	0.01232	0.00424
	274.134	0.242363	1.27076	1.00802	274.295	0.252119	0.49765	0.61688	274.39	0.271071	0.47819	0.65734		274.503	0.260965	0.15973	0.14366	274.221	0.271071	0.22038	0.24689	274.244	0.28266	0.01099	0.0025
	276.437	0.244399	1.39255	0.91779	276.6	0.254237	0.39424	0.56702	276.695	0.273349	0.45283	0.59833		276.81	0.263158	0.15822	0.15543	276.526	0.273349	0.22479	0.24344	276.549	0.285036	0.01022	0.0013
	278.741	0.246436	1.43138	0.88781	278.905	0.256356	0.33897	0.49765	279.001	0.275626	0.42317	0.50524		279.117	0.265351	0.15514	0.1576	278.83	0.275626	0.22707	0.23559	278.853	0.287411	0.01027	0.00446
	281.045	0.248473	1.37584	0.88977	281.21	0.258475	0.33005	0.39424	281.307	0.277904	0.40638	0.4682		281.424	0.267544	0.153	0.1593	281.134	0.277904	0.22922	0.22769	281.158	0.289786	0.01335	0.00435
	283.348	0.250509	1.24907	0.89401	283.515	0.260593	0.37102	0.33897	283.613	0.280182	0.39626	0.52714		283.73	0.269737	0.15298	0.14625	283.439	0.280182	0.23074	0.22386	283.462	0.292162	0.04678	0.00508
	285.652	0.252546	1.17475	0.90129	285.82	0.262712	0.48264	0.33005	285.919	0.28246	0.39444	0.60893		286.037	0.27193	0.15253	0.0784	285.743	0.28246	0.23444	0.22655	285.767	0.294537	0.12528	0
	287.956	0.254582	1.14734	0.90734	288.125	0.264831	0.61161	0.37102	288.224	0.284738	0.38702	0.61763		288.344	0.274123	0.15008	0.03989	288.048	0.284738	0.2383	0.24381	288.072	0.296912	0.08073	0.00117
	290.259	0.256619	1.16726	0.88474	290.43	0.266949	0.70845	0.48264	290.53	0.287016	0.37654	0.61354		290.651	0.276316	0.14821	0.10708	290.352	0.287016	0.23928	0.2513	290.376	0.299287	0.04854	0.00256
	292.563	0.258656	1.17075	0.87154	292.735	0.269068	0.75796	0.61161	292.836	0.289294	0.3581	0.69612		292.957	0.278509	0.14725	0.15361	292.656	0.289294	0.24005	0.25947	292.681	0.301663	0.0566	0.00443
	294.867	0.260692	1.15842	0.87395	295.04	0.271186	0.78335	0.70845	295.142	0.291572	0.32661	0.77467		295.264	0.280702	0.14637	0.16737	294.961	0.291572	0.23757	0.25937	294.985	0.304038	0.0404	0.00675
	297.17	0.262729	1.13589	1.03407	297.345	0.273305	0.79252	0.75796	297.448	0.29385	0.26498	0.8481		297.571	0.282895	0.14529	0.1562	297.265	0.29385	0.23248	0.25694	297.29	0.306413	0.02318	0.00806
	299.474	0.264766	1.09212	1.27076	299.65	0.275424	0.8045	0.78335	299.753	0.296128	0.20302	0.83317		299.878	0.285088	0.143	0.08888	299.569	0.296128	0.22776	0.25017	299.594	0.308789	0.0109	0.00923
	301.778	0.266802	1.077	1.39255	301.955	0.277542	0.84834	0.79252	302.059	0.298405	0.2446	0.77285		302.184	0.287281	0.14168	0.01923	301.874	0.298405	0.22469	0.24465	301.899	0.311164	0.01046	0.00809
	304.081	0.268839	1.06606	1.43138	304.26	0.279661	0.88246	0.8045	304.365	0.300683	0.20288	0.73078		304.491	0.289474	0.14216	0.05363	304.178	0.300683	0.22535	0.24058	304.204	0.313539	0.01087	0.00697
	306.385	0.270876	1.09462	1.37584	306.565	0.28178	0.90936	0.84834	306.671	0.302961	0.22491	0.70388		306.798	0.291667	0.14372	0.13206	306.483	0.302961	0.23068	0.22893	306.508	0.315914	0.01119	0.0126
	308.688	0.272912	0.96426	1.24907	308.87	0.283898	0.95793	0.88246	308.977	0.305239	0.20594	0.71156		309.105	0.29386	0.1465	0.15759	308.787	0.305239	0.23581	0.21085	308.813	0.31829	0.01082	0.01233
	310.992	0.274949	0.74689	1.17475	311.175	0.286017	0.98349	0.90936	311.282	0.307517	0.30347	0.75622		311.411	0.296053	0.14812	0.1592	311.091	0.307517	0.23707	0.17068	311.117	0.320665	0.01015	0.01502
	313.296	0.276986	0.62139	1.14734	313.48	0.288136	0.99152	0.95793	313.588	0.309795	0.35938	0.71115		313.718	0.298246	0.14714	0.15908	313.396	0.309795	0.23439	0.16631	313.422	0.32304	0.0094	0.01019
	315.599	0.279022	0.55262	1.16726	315.785	0.290254	0.96576	0.98349	315.894	0.312073	0.36363	0.60157		316.025	0.300439	0.14649	0.16004	315.7	0.312073	0.23241	0.21695	315.726	0.325416	0.00909	0.01147
	317.903	0.281059	0.51147	1.17075	318.09	0.292373	0.86616	0.99152	318.2	0.314351	0.37739	0.53429		318.332	0.302632	0.14593	0.15954	318.005	0.314351	0.23053	0.23444	318.031	0.327791	0.00889	0.01461
	320.207	0.283096	0.47894	1.15842	320.395	0.294492	0.7203	0.96576	320.506	0.316629	0.38456	0.50159		320.638	0.304825	0.14654	0.15613	320.309	0.316629	0.22756	0.24138	320.336	0.330166	0.0108	0.01801
	322.51	0.285132	0.46081	1.13589	322.7	0.29661	0.6229	0.86616	322.811	0.318907	0.39337	0.47819		322.945	0.307018	0.14738	0.15447	322.613	0.318907	0.22525	0.24014	322.64	0.332542	0.01279	0.01879
	324.814	0.287169	0.43159	1.09212	325.005	0.298729	0.5525	0.7203	325.117	0.321185	0.43076	0.45283		325.252	0.309211	0.14818	0.15669	324.918	0.321185	0.22319	0.23609	324.945	0.334917	0.01448	0.01501
	327.118	0.289206	0.39951	1.077	327.31	0.300847	0.51215	0.6229	327.423	0.323462	0.47677	0.42317		327.559	0.311404	0.14658	0.15909	327.222	0.323462	0.22448	0.22871	327.249	0.337292	0.01495	0.01232
	329.421	0.291242	0.3772	1.06606	329.615	0.302966	0.48761	0.5525	329.729	0.32574	0.46097	0.40638		329.865	0.313596	0.1414	0.15973	329.526	0.32574	0.22669	0.21187	329.554	0.339667	0.01491	0.01099
	331.725	0.293279	0.35532	1.09462	331.92	0.305085	0.47013	0.51215	332.035	0.328018	0.45122	0.39626		332.172	0.315789	0.1339	0.15822	331.831	0.328018	0.22832	0.15019	331.859	0.342043	0.01746	0.01022
	334.029	0.295316	0.26801	0.96426	334.225	0.307203	0.45423	0.48761	334.34	0.330296	0.4318	0.39444		334.479	0.317982	0.13086	0.15514	334.135	0.330296	0.22882	0.12935	334.163	0.344418	0.0302	0.01027
	336.332	0.297352	0.28163	0.74689	336.53	0.309322	0.44213	0.47013	336.646	0.332574	0.40876	0.38702		336.786	0.320175	0.13913	0.153	336.44	0.332574	0.23006	0.19849	336.468	0.346793	0.03529	0.01335
	338.636	0.299389	0.32926	0.62139	338.835	0.311441	0.43176	0.45423	338.952	0.334852	0.35693	0.37654		339.093	0.322368	0.19846	0.15298	338.744	0.334852	0.23029	0.22038	338.772	0.349169	0.03264	0.04678
	340.939	0.301426	0.34681	0.55262	341.14	0.313559	0.4235	0.44213	341.258	0.33713	0.31504	0.3581		341.399	0.324561	0.23825	0.15253	341.048	0.33713	0.22894	0.22479	341.077	0.351544	0.02413	0.12528
	343.243	0.303462	0.35552	0.51147	343.445	0.315678	0.4368	0.43176	343.564	0.339408	0.40514	0.32661		343.706	0.326754	0.17138	0.15008	343.353	0.339408	0.22919	0.22707	343.381	0.353919	0.0143	0.08073
	345.547	0.305499	0.3703	0.47894	345.75	0.317797	0.44903	0.4235	345.869	0.341686	0.45299	0.26498		346.013	0.328947	0.14824	0.14821	345.657	0.341686	0.22738	0.22922	345.686	0.356295	0.01305	0.04854
	347.85	0.307536	0.39846	0.46081	348.055	0.319915	0.40297	0.4368	348.175	0.343964	0.44918	0.20302		348.32	0.33114	0.14397	0.14725	347.961	0.343964	0.22346	0.23074	347.991	0.35867	0.01306	0.0566
	350.154	0.309572	0.40349	0.43159	350.36	0.322034	0.36335	0.44903	350.481	0.346241	0.44654	0.2446		350.626	0.333333	0.14226	0.14637	350.266	0.346241	0.21779	0.23444	350.295	0.361045	0.01434	0.0404
	352.458	0.311609	0.38116	0.39951	352.665	0.324153	0.34475	0.40297	352.787	0.348519	0.45317	0.20288		352.933	0.335526	0.14128	0.14529	352.57	0.348519	0.21369	0.2383	352.6	0.36342	0.02125	0.02318
	354.761	0.313646	0.35483	0.3772	354.97	0.326271	0.32562	0.36335	355.093	0.350797	0.48393	0.22491		355.24	0.337719	0.13993	0.143	354.875	0.350797	0.21275	0.23928	354.904	0.365796	0.05012	0.0109
	357.065	0.315682	0.35605	0.35532	357.275	0.32839	0.31954	0.34475	357.398	0.353075	0.50217	0.20594		357.547	0.339912	0.13854	0.14168	357.179	0.353075	0.21549	0.24005	357.209	0.368171	0.10974	0.01046
	359.369	0.317719	0.36635	0.26801	359.58	0.330508	0.33128	0.32562	359.704	0.355353	0.50268	0.30347		359.853	0.342105	0.13784	0.14216	359.483	0.355353	0.21705	0.23757	359.513	0.370546	0.07588	0.01087
	361.672	0.319756	0.39108	0.28163	361.885	0.332627	0.33376	0.31954	362.01	0.357631	0.49043	0.35938		362.16	0.344298	0.13758	0.14372	361.788	0.357631	0.2169	0.23248	361.818	0.372922	0.02782	0.01119
	363.976	0.321792	0.4158	0.32926	364.19	0.334746	0.33183	0.33128	364.316	0.359909	0.48147	0.36363		364.467	0.346491	0.13698	0.1465	364.092	0.359909	0.21595	0.22776	364.123	0.375297	0.01949	0.01082
	366.28	0.323829	0.39025	0.34681	366.495	0.336864	0.32535	0.33376	366.622	0.362187	0.47402	0.37739		366.774	0.348684	0.13459	0.14812	366.397	0.362187	0.21605	0.22469	366.427	0.377672	0.01819	0.01015
	368.583	0.325866	0.46284	0.35552	368.8	0.338983	0.28493	0.33183	368.927	0.364465	0.46416	0.38456		369.08	0.350877	0.13594	0.14714	368.701	0.364465	0.21737	0.22535	368.732	0.380048	0.02215	0.0094
	370.887	0.327902	0.57216	0.3703	371.105	0.341102	0.22154	0.32535	371.233	0.366743	0.44524	0.39337		371.387	0.35307	0.14151	0.14649	371.005	0.366743	0.21961	0.23068	371.036	0.382423	0.02135	0.00909
	373.191	0.329939	0.68804	0.39846	373.41	0.34322	0.28154	0.28493	373.539	0.369021	0.41984	0.43076		373.694	0.355263	0.14441	0.14593	373.31	0.369021	0.22001	0.23581	373.341	0.384798	0.02137	0.00889
	375.494	0.331976	0.80483	0.40349	375.715	0.345339	0.31321	0.22154	375.845	0.371298	0.39828	0.47677		376.001	0.357456	0.14335	0.14654	375.614	0.371298	0.21853	0.23707	375.645	0.387173	0.01648	0.0108
	377.798	0.334012	0.85554	0.38116	378.02	0.347458	0.31048	0.28154	378.151	0.373576	0.38709	0.46097		378.307	0.359649	0.13993	0.14738	377.918	0.373576	0.2167	0.23439	377.95	0.389549	0.01648	0.01279
	380.101	0.336049	0.88762	0.35483	380.325	0.349576	0.30336	0.31321	380.456	0.375854	0.38776	0.45122		380.614	0.361842	0.13719	0.14818	380.223	0.375854	0.2152	0.23241	380.255	0.391924	0.01654	0.01448
	382.405	0.338086	0.87103	0.35605	382.63	0.351695	0.29025	0.31048	382.762	0.378132	0.39644	0.4318		382.921	0.364035	0.13436	0.14658	382.527	0.378132	0.21515	0.23053	382.559	0.394299	0.01708	0.01495
	384.709	0.340122	0.69452	0.36635	384.935	0.353814	0.25853	0.30336	385.068	0.38041	0.40699	0.40876		385.228	0.366228	0.13316	0.1414	384.832	0.38041	0.21512	0.22756	384.864	0.396675	0.01784	0.01491
	387.012	0.342159	0.47237	0.39108	387.24	0.355932	0.23538	0.29025	387.374	0.382688	0.40741	0.35693		387.534	0.368421	0.1313	0.1339	387.136	0.382688	0.21544	0.22525	387.168	0.39905	0.02479	0.01746
	389.316	0.344196	0.35212	0.4158	389.545	0.358051	0.26476	0.25853	389.679	0.384966	0.3921	0.31504		389.841	0.370614	0.13002	0.13086	389.44	0.384966	0.215	0.22319	389.473	0.401425	0.02628	0.0302
	391.62	0.346232	0.27051	0.39025	391.85	0.360169	0.29757	0.23538	391.985	0.387244	0.344	0.40514		392.148	0.372807	0.12825	0.13913	391.745	0.387244	0.21383	0.22448	391.777	0.4038	0.02893	0.03529
	393.923	0.348269	0.1587	0.46284	394.155	0.362288	0.30911	0.26476	394.291	0.389522	0.29246	0.45299		394.455	0.375	0.1259	0.19846	394.049	0.389522	0.21422	0.22669	394.082	0.406176	0.02116	0.03264
	396.227	0.350305	0.06271	0.57216	396.46	0.364407	0.31005	0.29757	396.597	0.3918	0.35548	0.44918		396.761	0.377193	0.1234	0.23825	396.353	0.3918	0.2164	0.22832	396.387	0.408551	0.01838	0.02413
	398.531	0.352342	0.10827	0.68804	398.765	0.366525	0.31371	0.30911	398.903	0.394077	0.41207	0.44654		399.068	0.379386	0.12211	0.17138	398.658	0.394077	0.21866	0.22882	398.691	0.410926	0.01618	0.0143
	400.834	0.354379	0.12401	0.80483	401.07	0.368644	0.32638	0.31005	401.208	0.396355	0.44224	0.45317		401.375	0.381579	0.12277	0.14824	400.962	0.396355	0.2201	0.23006	400.996	0.413302	0.024	0.01305
	403.138	0.356415	0.17602	0.85554	403.375	0.370763	0.33111	0.31371	403.514	0.398633	0.45076	0.48393		403.682	0.383772	0.12446	0.14397	403.267	0.398633	0.21981	0.23029	403.3	0.415677	0.04132	0.01306
	405.442	0.358452	0.24448	0.88762	405.68	0.372881	0.33665	0.32638	405.82	0.400911	0.44706	0.50217		405.988	0.385965	0.12727	0.14226	405.571	0.400911	0.2195	0.22894	405.605	0.418052	0.07253	0.01434
	407.745	0.360489	0.24143	0.87103	407.985	0.375	0.33794	0.33111	408.126	0.403189	0.41011	0.50268		408.295	0.388158	0.12902	0.14128	407.875	0.403189	0.21788	0.22919	407.909	0.420428	0.05989	0.02125
	410.049	0.362525	0.22616	0.69452	410.29	0.377119	0.33957	0.33665	410.432	0.405467	0.37991	0.49043		410.602	0.390351	0.13005	0.13993	410.18	0.405467	0.21711	0.22738	410.214	0.422803	0.03176	0.05012
	412.352	0.364562	0.20785	0.47237	412.595	0.379237	0.34037	0.33794	412.737	0.407745	0.40304	0.48147		412.909	0.392544	0.12939	0.13854	412.484	0.407745	0.21678	0.22346	412.519	0.425178	0.01961	0.10974
	414.656	0.366599	0.19228	0.35212	414.9	0.381356	0.34494	0.33957	415.043	0.410023	0.41989	0.47402		415.215	0.394737	0.12875	0.13784	414.789	0.410023	0.21697	0.21779	414.823	0.427553	0.02537	0.07588
	416.96	0.368635	0.1812	0.27051	417.205	0.383475	0.34722	0.34037	417.349	0.412301	0.42028	0.46416		417.522	0.39693	0.12951	0.13758	417.093	0.412301	0.21657	0.21369	417.128	0.429929	0.02448	0.02782
	419.263	0.370672	0.17293	0.1587	419.51	0.385593	0.34328	0.34494	419.655	0.414579	0.41711	0.44524		419.829	0.399123	0.13117	0.13698	419.397	0.414579	0.21605	0.21275	419.432	0.432304	0.02744	0.01949
	421.567	0.372709	0.16956	0.06271	421.815	0.387712	0.33459	0.34722	421.961	0.416856	0.41014	0.41984		422.136	0.401316	0.1332	0.13459	421.702	0.416856	0.21509	0.21549	421.737	0.434679	0.02445	0.01819
	423.871	0.374745	0.16638	0.10827	424.12	0.389831	0.32852	0.34328	424.266	0.419134	0.40271	0.39828		424.442	0.403509	0.13532	0.13594	424.006	0.419134	0.21342	0.21705	424.041	0.437055	0.05529	0.02215
	426.174	0.376782	0.16124	0.12401	426.425	0.391949	0.32256	0.33459	426.572	0.421412	0.3962	0.38709		426.749	0.405702	0.13629	0.14151	426.31	0.421412	0.21231	0.2169	426.346	0.43943	0.13531	0.02135
	428.478	0.378819	0.15654	0.17602	428.73	0.394068	0.31761	0.32852	428.878	0.42369	0.39093	0.38776		429.056	0.407895	0.13854	0.14441	428.615	0.42369	0.21165	0.21595	428.651	0.441805	0.12255	0.02137
	430.782	0.380855	0.1542	0.24448	431.035	0.396186	0.31231	0.32256	431.184	0.425968	0.38602	0.39644		431.363	0.410088	0.14415	0.14335	430.919	0.425968	0.21266	0.21605	430.955	0.444181	0.16797	0.01648
	433.085	0.382892	0.15478	0.24143	433.34	0.398305	0.31016	0.31761	433.49	0.428246	0.3754	0.40699		433.669	0.412281	0.15003	0.13993	433.224	0.428246	0.21424	0.21737	433.26	0.446556	0.16831	0.01648
	435.389	0.384929	0.16071	0.22616	435.645	0.400424	0.30697	0.31231	435.795	0.430524	0.37691	0.40741		435.976	0.414474	0.1534	0.13719	435.528	0.430524	0.21486	0.21961	435.564	0.448931	0.19976	0.01654
	437.693	0.386965	0.16925	0.20785	437.95	0.402542	0.30353	0.31016	438.101	0.432802	0.38013	0.3921		438.283	0.416667	0.1535	0.13436	437.832	0.432802	0.21393	0.22001	437.869	0.451306	0.13802	0.01708
	439.996	0.389002	0.17171	0.19228	440.255	0.404661	0.29953	0.30697	440.407	0.43508	0.39309	0.344		440.59	0.41886	0.14916	0.13316	440.137	0.43508	0.21356	0.21853	440.173	0.453682	0.05908	0.01784
	442.3	0.391039	0.16638	0.1812	442.56	0.40678	0.29519	0.30353	442.713	0.437358	0.39657	0.29246		442.896	0.421053	0.14573	0.1313	442.441	0.437358	0.21625	0.2167	442.478	0.456057	0.03391	0.02479
	444.604	0.393075	0.15788	0.17293	444.865	0.408898	0.29045	0.29953	445.019	0.439636	0.40178	0.35548		445.203	0.423246	0.14319	0.13002	444.745	0.439636	0.22237	0.2152	444.783	0.458432	0.02125	0.02628
	446.907	0.395112	0.15347	0.16956	447.17	0.411017	0.28766	0.29519	447.324	0.441913	0.42476	0.41207		447.51	0.425439	0.14182	0.12825	447.05	0.441913	0.22837	0.21515	447.087	0.460808	0.02981	0.02893
	449.211	0.397149	0.14581	0.16638	449.475	0.413136	0.28673	0.29045	449.63	0.444191	0.44277	0.44224		449.817	0.427632	0.14166	0.1259	449.354	0.444191	0.23176	0.21512	449.392	0.463183	0.03503	0.02116
	451.514	0.399185	0.13543	0.16124	451.78	0.415254	0.28221	0.28766	451.936	0.446469	0.46635	0.45076		452.123	0.429825	0.14069	0.1234	451.659	0.446469	0.23279	0.21544	451.696	0.465558	0.07643	0.01838
	453.818	0.401222	0.11264	0.15654	454.085	0.417373	0.27644	0.28673	454.242	0.448747	0.44437	0.44706		454.43	0.432018	0.13909	0.12211	453.963	0.448747	0.23372	0.215	454.001	0.467933	0.16221	0.01618
	456.122	0.403259	0.12101	0.1542	456.39	0.419492	0.26844	0.28221	456.548	0.451025	0.43436	0.41011		456.737	0.434211	0.13838	0.12277	456.267	0.451025	0.23378	0.21383	456.305	0.470309	0.1606	0.024
	458.425	0.405295	0.14297	0.15478	458.695	0.42161	0.26336	0.27644	458.853	0.453303	0.43678	0.37991		459.044	0.436404	0.13906	0.12446	458.572	0.453303	0.22991	0.21422	458.61	0.472684	0.12019	0.04132
	460.729	0.407332	0.14763	0.16071	461	0.423729	0.26747	0.26844	461.159	0.455581	0.41989	0.40304		461.35	0.438596	0.13989	0.12727	460.876	0.455581	0.22452	0.2164	460.915	0.475059	0.14603	0.07253
	463.033	0.409369	0.14757	0.16925	463.305	0.425847	0.27239	0.26336	463.465	0.457859	0.40118	0.41989		463.657	0.440789	0.14056	0.12902	463.181	0.457859	0.21998	0.21866	463.219	0.477435	0.18631	0.05989
	465.336	0.411405	0.14905	0.17171	465.61	0.427966	0.27357	0.26747	465.771	0.460137	0.40728	0.42028		465.964	0.442982	0.14235	0.13005	465.485	0.460137	0.21709	0.2201	465.524	0.47981	0.10185	0.03176
	467.64	0.413442	0.15581	0.16638	467.915	0.430085	0.27369	0.27239	468.077	0.462415	0.4369	0.41711		468.271	0.445175	0.14377	0.12939	467.789	0.462415	0.21424	0.21981	467.828	0.482185	0.04318	0.01961
	469.944	0.415479	0.16481	0.15788	470.22	0.432203	0.28313	0.27357	470.382	0.464692	0.46212	0.41014		470.577	0.447368	0.14357	0.12875	470.094	0.464692	0.20178	0.2195	470.133	0.484561	0.04432	0.02537
	472.247	0.417515	0.17202	0.15347	472.525	0.434322	0.29982	0.27369	472.688	0.46697	0.46978	0.40271		472.884	0.449561	0.14147	0.12951	472.398	0.46697	0.14366	0.21788	472.437	0.486936	0.08121	0.02448
	474.551	0.419552	0.17543	0.14581	474.83	0.436441	0.32537	0.28313	474.994	0.469248	0.43351	0.3962		475.191	0.451754	0.1388	0.13117	474.702	0.469248	0.13343	0.21711	474.742	0.489311	0.14278	0.02744
	476.855	0.421589	0.16883	0.13543	477.135	0.438559	0.33912	0.29982	477.3	0.471526	0.38632	0.39093		477.498	0.453947	0.13657	0.1332	477.007	0.471526	0.20721	0.21678	477.047	0.491686	0.13889	0.02445
	479.158	0.423625	0.16083	0.11264	479.44	0.440678	0.3264	0.32537	479.606	0.473804	0.45205	0.38602		479.804	0.45614	0.13449	0.13532	479.311	0.473804	0.23358	0.21697	479.351	0.494062	0.13615	0.05529
	481.462	0.425662	0.16012	0.12101	481.745	0.442797	0.3084	0.33912	481.911	0.476082	0.493	0.3754		482.111	0.458333	0.13323	0.13629	481.616	0.476082	0.23745	0.21657	481.656	0.496437	0.0954	0.13531
	483.765	0.427699	0.16106	0.14297	484.05	0.444915	0.29349	0.3264	484.217	0.47836	0.49615	0.37691		484.418	0.460526	0.13392	0.13854	483.92	0.47836	0.22586	0.21605	483.96	0.498812	0.06051	0.12255
	486.069	0.429735	0.15705	0.14763	486.355	0.447034	0.28021	0.3084	486.523	0.480638	0.47925	0.38013		486.725	0.462719	0.13644	0.14415	486.224	0.480638	0.22416	0.21509	486.265	0.501188	0.07953	0.16797
	488.373	0.431772	0.15146	0.14757	488.66	0.449153	0.27053	0.29349	488.829	0.482916	0.45983	0.39309		489.031	0.464912	0.14105	0.15003	488.529	0.482916	0.22967	0.21342	488.569	0.503563	0.13736	0.16831
	490.676	0.433809	0.14925	0.14905	490.965	0.451271	0.2634	0.28021	491.134	0.485194	0.44682	0.39657		491.338	0.467105	0.14454	0.1534	490.833	0.485194	0.23542	0.21231	490.874	0.505938	0.22657	0.19976
	492.98	0.435845	0.15114	0.15581	493.27	0.45339	0.24779	0.27053	493.44	0.487472	0.43921	0.40178		493.645	0.469298	0.14644	0.1535	493.137	0.487472	0.23867	0.21165	493.179	0.508314	0.23159	0.13802
	495.284	0.437882	0.15343	0.16481	495.575	0.455508	0.22765	0.2634	495.746	0.489749	0.42486	0.42476		495.952	0.471491	0.14693	0.14916	495.442	0.489749	0.23979	0.21266	495.483	0.510689	0.22437	0.05908
	497.587	0.439919	0.15185	0.17202	497.88	0.457627	0.19758	0.24779	498.052	0.492027	0.4384	0.44277		498.258	0.473684	0.14666	0.14573	497.746	0.492027	0.231	0.21424	497.788	0.513064	0.16739	0.03391
	499.891	0.441955	0.14585	0.17543	500.185	0.459746	0.15936	0.22765	500.358	0.494305	0.44885	0.46635		500.565	0.475877	0.1453	0.14319	500.051	0.494305	0.2299	0.21486	500.092	0.515439	0.09449	0.02125
	502.195	0.443992	0.14158	0.16883	502.49	0.461864	0.09836	0.19758	502.663	0.496583	0.38084	0.44437		502.872	0.47807	0.14287	0.14182	502.355	0.496583	0.22803	0.21393	502.397	0.517815	0.08476	0.02981
	504.498	0.446029	0.13836	0.16083	504.795	0.463983	0.03849	0.15936	504.969	0.498861	0.3309	0.43436		505.179	0.480263	0.13942	0.14166	504.659	0.498861	0.22569	0.21356	504.701	0.52019	0.0834	0.03503
	506.802	0.448065	0.1345	0.16012	507.1	0.466102	0.10888	0.09836	507.275	0.501139	0.30471	0.43678		507.485	0.482456	0.13724	0.14069	506.964	0.501139	0.22383	0.21625	507.006	0.522565	0.07786	0.07643
	509.106	0.450102	0.13195	0.16106	509.405	0.46822	0.15231	0.03849	509.581	0.503417	0.28982	0.41989		509.792	0.484649	0.13897	0.13909	509.268	0.503417	0.22352	0.22237	509.311	0.524941	0.05926	0.16221
	511.409	0.452138	0.13053	0.15705	511.71	0.470339	0.16169	0.10888	511.887	0.505695	0.27787	0.40118		512.099	0.486842	0.1429	0.13838	511.573	0.505695	0.22688	0.22837	511.615	0.527316	0.05041	0.1606
	513.713	0.454175	0.1315	0.15146	514.015	0.472458	0.17235	0.15231	514.192	0.507973	0.26459	0.40728		514.406	0.489035	0.14617	0.13906	513.877	0.507973	0.23976	0.23176	513.92	0.529691	0.04781	0.12019
	516.017	0.456212	0.134	0.14925	516.32	0.474576	0.17302	0.16169	516.498	0.510251	0.25706	0.4369		516.712	0.491228	0.14901	0.13989	516.181	0.510251	0.27387	0.23279	516.224	0.532067	0.05197	0.14603
	518.32	0.458248	0.13529	0.15114	518.625	0.476695	0.17178	0.17235	518.804	0.512528	0.25433	0.46212		519.019	0.493421	0.15324	0.14056	518.486	0.512528	0.28478	0.23372	518.529	0.534442	0.05663	0.18631
	520.624	0.460285	0.13525	0.15343	520.93	0.478814	0.17161	0.17302	521.11	0.514806	0.2557	0.46978		521.326	0.495614	0.15592	0.14235	520.79	0.514806	0.26003	0.23378	520.833	0.536817	0.05689	0.10185
	522.927	0.462322	0.13534	0.15185	523.235	0.480932	0.17831	0.17178	523.416	0.517084	0.25606	0.43351		523.633	0.497807	0.15526	0.14377	523.094	0.517084	0.24889	0.22991	523.138	0.539192	0.05619	0.04318
	525.231	0.464358	0.13856	0.14585	525.54	0.483051	0.19391	0.17161	525.721	0.519362	0.25107	0.38632		525.939	0.5	0.15129	0.14357	525.399	0.519362	0.24365	0.22452	525.443	0.541568	0.05442	0.04432
	527.535	0.466395	0.14195	0.14158	527.845	0.485169	0.21054	0.17831	528.027	0.52164	0.23752	0.45205		528.246	0.502193	0.14663	0.14147	527.703	0.52164	0.23786	0.21998	527.747	0.543943	0.05354	0.08121
	529.838	0.468432	0.14455	0.13836	530.15	0.487288	0.21932	0.19391	530.333	0.523918	0.21749	0.493		530.553	0.504386	0.14342	0.1388	530.008	0.523918	0.23418	0.21709	530.052	0.546318	0.05328	0.14278
	532.142	0.470468	0.15067	0.1345	532.455	0.489407	0.22095	0.21054	532.639	0.526196	0.20154	0.49615		532.86	0.506579	0.15529	0.13657	532.312	0.526196	0.23192	0.21424	532.356	0.548694	0.05463	0.13889
	534.446	0.472505	0.1562	0.13195	534.76	0.491525	0.22584	0.21932	534.945	0.528474	0.18572	0.47925		535.166	0.508772	0.1653	0.13449	534.616	0.528474	0.22995	0.20178	534.661	0.551069	0.05572	0.13615
	536.749	0.474542	0.16466	0.13053	537.065	0.493644	0.22836	0.22095	537.25	0.530752	0.17763	0.45983		537.473	0.510965	0.17088	0.13323	536.921	0.530752	0.22785	0.14366	536.965	0.553444	0.06194	0.0954
	539.053	0.476578	0.16634	0.1315	539.37	0.495763	0.22356	0.22584	539.556	0.53303	0.18457	0.44682		539.78	0.513158	0.16336	0.13392	539.225	0.53303	0.22779	0.13343	539.27	0.555819	0.06127	0.06051
	541.357	0.478615	0.16617	0.134	541.675	0.497881	0.21638	0.22836	541.862	0.535308	0.19001	0.43921		542.087	0.515351	0.14848	0.13644	541.529	0.535308	0.23093	0.20721	541.575	0.558195	0.06459	0.07953
	543.66	0.480652	0.16929	0.13529	543.98	0.5	0.21053	0.22356	544.168	0.537585	0.20075	0.42486		544.393	0.517544	0.14708	0.14105	543.834	0.537585	0.2325	0.23358	543.879	0.56057	0.0566	0.13736
	545.964	0.482688	0.16365	0.13525	546.285	0.502119	0.21088	0.21638	546.474	0.539863	0.1933	0.4384		546.7	0.519737	0.14919	0.14454	546.138	0.539863	0.22968	0.23745	546.184	0.562945	0.0544	0.22657
	548.268	0.484725	0.15533	0.13534	548.59	0.504237	0.21367	0.21053	548.779	0.542141	0.189	0.44885		549.007	0.52193	0.14941	0.14644	548.443	0.542141	0.225	0.22586	548.488	0.565321	0.05373	0.23159
	550.571	0.486762	0.14997	0.13856	550.895	0.506356	0.21687	0.21088	551.085	0.544419	0.17779	0.38084		551.314	0.524123	0.14694	0.14693	550.747	0.544419	0.21982	0.22416	550.793	0.567696	0.05445	0.22437
	552.875	0.488798	0.14829	0.14195	553.2	0.508475	0.21383	0.21367	553.391	0.546697	0.14774	0.3309		553.62	0.526316	0.14398	0.14666	553.051	0.546697	0.21608	0.22967	553.098	0.570071	0.05329	0.16739
	555.178	0.490835	0.15145	0.14455	555.505	0.510593	0.21161	0.21687	555.697	0.548975	0.11962	0.30471		555.927	0.528509	0.14244	0.1453	555.356	0.548975	0.21425	0.23542	555.402	0.572447	0.05322	0.09449
	557.482	0.492872	0.15366	0.15067	557.81	0.512712	0.21176	0.21383	558.003	0.551253	0.14574	0.28982		558.234	0.530702	0.15284	0.14287	557.66	0.551253	0.21582	0.23867	557.707	0.574822	0.05355	0.08476
	559.786	0.494908	0.15304	0.1562	560.115	0.514831	0.21345	0.21161	560.308	0.553531	0.16595	0.27787		560.541	0.532895	0.17917	0.13942	559.965	0.553531	0.21989	0.23979	560.011	0.577197	0.05385	0.0834
	562.089	0.496945	0.15498	0.16466	562.42	0.516949	0.22211	0.21176	562.614	0.555809	0.18466	0.26459		562.847	0.535088	0.18574	0.13724	562.269	0.555809	0.22231	0.231	562.316	0.579572	0.05422	0.07786
	564.393	0.498982	0.15648	0.16634	564.725	0.519068	0.23271	0.21345	564.92	0.558087	0.19079	0.25706		565.154	0.537281	0.15995	0.13897	564.573	0.558087	0.22514	0.2299	564.62	0.581948	0.05445	0.05926
	566.697	0.501018	0.16101	0.16617	567.03	0.521186	0.23279	0.22211	567.226	0.560364	0.19803	0.25433		567.461	0.539474	0.13867	0.1429	566.878	0.560364	0.22717	0.22803	566.925	0.584323	0.055	0.05041
	569	0.503055	0.16518	0.16929	569.335	0.523305	0.22444	0.23271	569.532	0.562642	0.1985	0.2557		569.768	0.541667	0.13619	0.14617	569.182	0.562642	0.22769	0.22569	569.23	0.586698	0.06299	0.04781
	571.304	0.505092	0.16752	0.16365	571.64	0.525424	0.21643	0.23279	571.837	0.56492	0.20192	0.25606		572.074	0.54386	0.1396	0.14901	571.486	0.56492	0.22542	0.22383	571.534	0.589074	0.06276	0.05197
	573.608	0.507128	0.16831	0.15533	573.945	0.527542	0.21479	0.22444	574.143	0.567198	0.21006	0.25107		574.381	0.546053	0.13796	0.15324	573.791	0.567198	0.22126	0.22352	573.839	0.591449	0.06431	0.05663
	575.911	0.509165	0.16702	0.14997	576.25	0.529661	0.21914	0.21643	576.449	0.569476	0.21304	0.23752		576.688	0.548246	0.13928	0.15592	576.095	0.569476	0.21845	0.22688	576.143	0.593824	0.05839	0.05689
	578.215	0.511202	0.16551	0.14829	578.555	0.53178	0.21751	0.21479	578.755	0.571754	0.2142	0.21749		578.995	0.550439	0.12784	0.15526	578.4	0.571754	0.21882	0.23976	578.448	0.5962	0.05912	0.05619
	580.519	0.513238	0.16467	0.15145	580.86	0.533898	0.211	0.21914	581.061	0.574032	0.2155	0.20154		581.301	0.552632	0.12867	0.15129	580.704	0.574032	0.22179	0.27387	580.752	0.598575	0.05898	0.05442
	582.822	0.515275	0.16421	0.15366	583.165	0.536017	0.19881	0.21751	583.366	0.57631	0.21143	0.18572		583.608	0.554825	0.131	0.14663	583.008	0.57631	0.22451	0.28478	583.057	0.60095	0.06489	0.05354
	585.126	0.517312	0.16355	0.15304	585.47	0.538136	0.18447	0.211	585.672	0.578588	0.20871	0.17763		585.915	0.557018	0.14218	0.14342	585.313	0.578588	0.22989	0.26003	585.362	0.603325	0.06452	0.05328
	587.429	0.519348	0.16585	0.15498	587.775	0.540254	0.16772	0.19881	587.978	0.580866	0.20002	0.18457		588.222	0.559211	0.15985	0.15529	587.617	0.580866	0.23755	0.24889	587.666	0.605701	0.06604	0.05463
	589.733	0.521385	0.19937	0.15648	590.08	0.542373	0.1567	0.18447	590.284	0.583144	0.19728	0.19001		590.528	0.561404	0.16923	0.1653	589.921	0.583144	0.23742	0.24365	589.971	0.608076	0.05989	0.05572
	592.037	0.523422	0.29972	0.16101	592.385	0.544492	0.15046	0.16772	592.59	0.585421	0.20061	0.20075		592.835	0.563596	0.17944	0.17088	592.226	0.585421	0.23237	0.23786	592.275	0.610451	0.06028	0.06194
	594.34	0.525458	0.3226	0.16518	594.69	0.54661	0.14835	0.1567	594.895	0.587699	0.21424	0.1933		595.142	0.565789	0.15773	0.16336	594.53	0.587699	0.22334	0.23418	594.58	0.612827	0.06135	0.06127
	596.644	0.527495	0.28536	0.16752	596.995	0.548729	0.14246	0.15046	597.201	0.589977	0.27218	0.189		597.449	0.567982	0.14277	0.14848	596.835	0.589977	0.22105	0.23192	596.884	0.615202	0.06279	0.06459
	598.948	0.529532	0.30023	0.16831	599.3	0.550847	0.12912	0.14835	599.507	0.592255	0.33398	0.17779		599.755	0.570175	0.14053	0.14708	599.139	0.592255	0.22499	0.22995	599.189	0.617577	0.06734	0.0566
	601.251	0.531568	0.36127	0.16702	601.605	0.552966	0.11693	0.14246	601.813	0.594533	0.2896	0.14774		602.062	0.572368	0.15191	0.14919	601.443	0.594533	0.23586	0.22785	601.494	0.619952	0.09918	0.0544
	603.555	0.533605	0.37015	0.16551	603.91	0.555085	0.11187	0.12912	604.118	0.596811	0.28214	0.11962		604.369	0.574561	0.17561	0.14941	603.748	0.596811	0.24148	0.22779	603.798	0.622328	0.17167	0.05373
	605.859	0.535642	0.37419	0.16467	606.215	0.557203	0.12	0.11693	606.424	0.599089	0.30036	0.14574		606.676	0.576754	0.18163	0.14694	606.052	0.599089	0.24076	0.23093	606.103	0.624703	0.12936	0.05445
	608.162	0.537678	0.37567	0.16421	608.52	0.559322	0.16243	0.11187	608.73	0.601367	0.24276	0.16595		608.982	0.578947	0.15963	0.14398	608.357	0.601367	0.23699	0.2325	608.407	0.627078	0.09568	0.05329
	610.466	0.539715	0.41316	0.16355	610.825	0.561441	0.20456	0.12	611.036	0.603645	0.19543	0.18466		611.289	0.58114	0.14272	0.14244	610.661	0.603645	0.23674	0.22968	610.712	0.629454	0.09872	0.05322
	612.77	0.541752	0.42346	0.16585	613.13	0.563559	0.16035	0.16243	613.342	0.605923	0.146	0.19079		613.596	0.583333	0.13774	0.15284	612.965	0.605923	0.23276	0.225	613.016	0.631829	0.0875	0.05355
	615.073	0.543788	0.33342	0.19937	615.435	0.565678	0.12259	0.20456	615.647	0.6082	0.11287	0.19803		615.903	0.585526	0.13921	0.17917	615.27	0.6082	0.22975	0.21982	615.321	0.634204	0.07636	0.05385
	617.377	0.545825	0.25324	0.29972	617.74	0.567797	0.1104	0.16035	617.953	0.610478	0.17037	0.1985		618.209	0.587719	0.14847	0.18574	617.574	0.610478	0.22593	0.21608	617.626	0.63658	0.06878	0.05422
	619.681	0.547862	0.22245	0.3226	620.045	0.569915	0.10536	0.12259	620.259	0.612756	0.25483	0.20192		620.516	0.589912	0.2044	0.15995	619.878	0.612756	0.22664	0.21425	619.93	0.638955	0.0883	0.05445
	621.984	0.549898	0.23009	0.28536	622.35	0.572034	0.1	0.1104	622.565	0.615034	0.31449	0.21006		622.823	0.592105	0.23009	0.13867	622.183	0.615034	0.22547	0.21582	622.235	0.64133	0.11905	0.055
	624.288	0.551935	0.21639	0.30023	624.655	0.574153	0.09746	0.10536	624.871	0.617312	0.27863	0.21304		625.13	0.594298	0.16998	0.13619	624.487	0.617312	0.22257	0.21989	624.539	0.643705	0.19229	0.06299
	626.591	0.553971	0.17748	0.36127	626.96	0.576271	0.09824	0.1	627.176	0.61959	0.25506	0.2142		627.436	0.596491	0.1463	0.1396	626.792	0.61959	0.22055	0.22231	626.844	0.646081	0.22105	0.06276
	628.895	0.556008	0.15021	0.37015	629.265	0.57839	0.1034	0.09746	629.482	0.621868	0.24563	0.2155		629.743	0.598684	0.14301	0.13796	629.096	0.621868	0.21958	0.22514	629.148	0.648456	0.13417	0.06431
	631.199	0.558045	0.13975	0.37419	631.57	0.580508	0.10819	0.09824	631.788	0.624146	0.24507	0.21143		632.05	0.600877	0.16415	0.13928	631.4	0.624146	0.22356	0.22717	631.453	0.650831	0.07707	0.05839
	633.502	0.560081	0.13585	0.37567	633.875	0.582627	0.1095	0.1034	634.094	0.626424	0.24413	0.20871		634.357	0.60307	0.21737	0.12784	633.705	0.626424	0.24575	0.22769	633.758	0.653207	0.06618	0.05912
	635.806	0.562118	0.14643	0.41316	636.18	0.584746	0.11454	0.10819	636.4	0.628702	0.2476	0.20002		636.663	0.605263	0.23806	0.12867	636.009	0.628702	0.26798	0.22542	636.062	0.655582	0.06595	0.05898
	638.11	0.564155	0.15285	0.42346	638.485	0.586864	0.12635	0.1095	638.705	0.630979	0.23901	0.19728		638.97	0.607456	0.18337	0.131	638.313	0.630979	0.27685	0.22126	638.367	0.657957	0.06683	0.06489
	640.413	0.566191	0.1709	0.33342	640.79	0.588983	0.13901	0.11454	641.011	0.633257	0.22379	0.20061		641.277	0.609649	0.15	0.14218	640.618	0.633257	0.25827	0.21845	640.671	0.660333	0.06749	0.06452
	642.717	0.568228	0.18287	0.25324	643.095	0.591102	0.14444	0.12635	643.317	0.635535	0.21502	0.21424		643.584	0.611842	0.13987	0.15985	642.922	0.635535	0.2382	0.21882	642.976	0.662708	0.07344	0.06604
	645.021	0.570265	0.18453	0.22245	645.4	0.59322	0.13494	0.13901	645.623	0.637813	0.21969	0.27218		645.89	0.614035	0.1394	0.16923	645.227	0.637813	0.2331	0.22179	645.28	0.665083	0.10059	0.05989
	647.324	0.572301	0.18068	0.23009	647.705	0.595339	0.12713	0.14444	647.929	0.640091	0.23076	0.33398		648.197	0.616228	0.14119	0.17944	647.531	0.640091	0.24498	0.22451	647.585	0.667458	0.15732	0.06028
	649.628	0.574338	0.16552	0.21639	650.01	0.597458	0.1144	0.13494	650.234	0.642369	0.24484	0.2896		650.504	0.618421	0.16339	0.15773	649.835	0.642369	0.26132	0.22989	649.89	0.669834	0.12515	0.06135
	651.932	0.576375	0.15584	0.17748	652.315	0.599576	0.10974	0.12713	652.54	0.644647	0.22604	0.28214		652.811	0.620614	0.21508	0.14277	652.14	0.644647	0.26986	0.23755	652.194	0.672209	0.07812	0.06279
	654.235	0.578411	0.15091	0.15021	654.62	0.601695	0.09711	0.1144	654.846	0.646925	0.16701	0.30036		655.117	0.622807	0.2387	0.14053	654.444	0.646925	0.25881	0.23742	654.499	0.674584	0.07332	0.06734
	656.539	0.580448	0.14624	0.13975	656.925	0.603814	0.10257	0.10974	657.152	0.649203	0.0968	0.24276		657.424	0.625	0.18601	0.15191	656.749	0.649203	0.24373	0.23237	656.803	0.67696	0.0905	0.09918
	658.842	0.582485	0.14467	0.13585	659.23	0.605932	0.10664	0.09711	659.458	0.651481	0.16903	0.19543		659.731	0.627193	0.15328	0.17561	659.053	0.651481	0.23697	0.22334	659.108	0.679335	0.12838	0.17167
	661.146	0.584521	0.14249	0.14643	661.535	0.608051	0.11641	0.10257	661.763	0.653759	0.2121	0.146		662.038	0.629386	0.14356	0.18163	661.357	0.653759	0.23357	0.22105	661.412	0.68171	0.18451	0.12936
	663.45	0.586558	0.14086	0.15285	663.84	0.610169	0.10125	0.10664	664.069	0.656036	0.24486	0.11287		664.344	0.631579	0.14359	0.15963	663.662	0.656036	0.23386	0.22499	663.717	0.684086	0.13547	0.09568
	665.753	0.588595	0.13788	0.1709	666.145	0.612288	0.08589	0.11641	666.375	0.658314	0.29129	0.17037		666.651	0.633772	0.15075	0.14272	665.966	0.658314	0.23359	0.23586	666.022	0.686461	0.07766	0.09872
	668.057	0.590631	0.13179	0.18287	668.45	0.614407	0.07135	0.10125	668.681	0.660592	0.39104	0.25483		668.958	0.635965	0.20676	0.13774	668.27	0.660592	0.23032	0.24148	668.326	0.688836	0.06961	0.0875
	670.361	0.592668	0.12826	0.18453	670.755	0.616525	0.0698	0.08589	670.987	0.66287	0.47	0.31449		671.265	0.638158	0.22669	0.13921	670.575	0.66287	0.22994	0.24076	670.631	0.691211	0.06856	0.07636
	672.664	0.594705	0.12442	0.18068	673.06	0.618644	0.06877	0.07135	673.292	0.665148	0.4661	0.27863		673.572	0.640351	0.17086	0.14847	672.879	0.665148	0.23024	0.23699	672.935	0.693587	0.07088	0.06878
	674.968	0.596741	0.12253	0.16552	675.365	0.620763	0.07685	0.0698	675.598	0.667426	0.48724	0.25506		675.878	0.642544	0.14975	0.2044	675.184	0.667426	0.23306	0.23674	675.24	0.695962	0.07167	0.0883
	677.272	0.598778	0.12332	0.15584	677.67	0.622881	0.07677	0.06877	677.904	0.669704	0.39784	0.24563		678.185	0.644737	0.14186	0.23009	677.488	0.669704	0.23957	0.23276	677.544	0.698337	0.07279	0.11905
	679.575	0.600815	0.1236	0.15091	679.975	0.625	0.07976	0.07685	680.21	0.671982	0.34476	0.24507		680.492	0.64693	0.15265	0.16998	679.792	0.671982	0.24177	0.22975	679.849	0.700713	0.07197	0.19229
	681.879	0.602851	0.13137	0.14624	682.28	0.627119	0.07573	0.07677	682.516	0.67426	0.32286	0.24413		682.799	0.649123	0.16737	0.1463	682.097	0.67426	0.23884	0.22593	682.154	0.703088	0.07321	0.22105
	684.183	0.604888	0.1548	0.14467	684.585	0.629237	0.07503	0.07976	684.821	0.676538	0.28443	0.2476		685.105	0.651316	0.22488	0.14301	684.401	0.676538	0.2485	0.22664	684.458	0.705463	0.07184	0.13417
	686.486	0.606925	0.21811	0.14249	686.89	0.631356	0.07044	0.07573	687.127	0.678815	0.21413	0.23901		687.412	0.653509	0.26169	0.16415	686.705	0.678815	0.25446	0.22547	686.763	0.707838	0.07728	0.07707
	688.79	0.608961	0.221	0.14086	689.195	0.633475	0.06545	0.07503	689.433	0.681093	0.13528	0.22379		689.719	0.655702	0.20842	0.21737	689.01	0.681093	0.25828	0.22257	689.067	0.710214	0.07548	0.06618
	691.094	0.610998	0.16501	0.13788	691.5	0.635593	0.0655	0.07044	691.739	0.683371	0.02418	0.21502		692.026	0.657895	0.20991	0.23806	691.314	0.683371	0.24835	0.22055	691.372	0.712589	0.07628	0.06595
	693.397	0.613035	0.14634	0.13179	693.805	0.637712	0.09026	0.06545	694.045	0.685649	0.00542	0.21969		694.332	0.660088	0.22673	0.18337	693.619	0.685649	0.23249	0.21958	693.676	0.714964	0.07032	0.06683
	695.701	0.615071	0.13499	0.12826	696.11	0.639831	0.12467	0.0655	696.35	0.687927	0.11608	0.23076		696.639	0.662281	0.18242	0.15	695.923	0.687927	0.22992	0.22356	695.981	0.71734	0.07229	0.06749
	698.004	0.617108	0.12969	0.12442	698.415	0.641949	0.17302	0.09026	698.656	0.690205	0.1719	0.24484		698.946	0.664474	0.16534	0.13987	698.227	0.690205	0.22915	0.24575	698.286	0.719715	0.07218	0.07344
	700.308	0.619145	0.13044	0.12253	700.72	0.644068	0.15262	0.12467	700.962	0.692483	0.22328	0.22604		701.253	0.666667	0.15676	0.1394	700.532	0.692483	0.22938	0.26798	700.59	0.72209	0.08115	0.10059
	702.612	0.621181	0.13151	0.12332	703.025	0.646186	0.1504	0.17302	703.268	0.694761	0.28997	0.16701		703.559	0.66886	0.15788	0.14119	702.836	0.694761	0.22948	0.27685	702.895	0.724466	0.08054	0.15732
	704.915	0.623218	0.13386	0.1236	705.33	0.648305	0.14521	0.15262	705.573	0.697039	0.25597	0.0968		705.866	0.671053	0.16132	0.16339	705.141	0.697039	0.23026	0.25827	705.199	0.726841	0.08347	0.12515
	707.219	0.625255	0.13714	0.13137	707.635	0.650424	0.14001	0.1504	707.879	0.699317	0.25396	0.16903		708.173	0.673246	0.16196	0.21508	707.445	0.699317	0.22949	0.2382	707.504	0.729216	0.07594	0.07812
	709.523	0.627291	0.14569	0.1548	709.94	0.652542	0.13048	0.14521	710.185	0.701595	0.26294	0.2121		710.48	0.675439	0.15773	0.2387	709.749	0.701595	0.22697	0.2331	709.808	0.731591	0.07215	0.07332
	711.826	0.629328	0.15669	0.21811	712.245	0.654661	0.13411	0.14001	712.491	0.703872	0.2319	0.24486		712.786	0.677632	0.15325	0.18601	712.054	0.703872	0.22973	0.24498	712.113	0.733967	0.07288	0.0905
	714.13	0.631365	0.15798	0.221	714.55	0.65678	0.15307	0.13048	714.797	0.70615	0.19138	0.29129		715.093	0.679825	0.14952	0.15328	714.358	0.70615	0.22786	0.26132	714.418	0.736342	0.08329	0.12838
	716.434	0.633401	0.15052	0.16501	716.855	0.658898	0.21685	0.13411	717.102	0.708428	0.13775	0.39104		717.4	0.682018	0.14919	0.14356	716.662	0.708428	0.2447	0.26986	716.722	0.738717	0.08326	0.18451
	718.737	0.635438	0.14596	0.14634	719.16	0.661017	0.27546	0.15307	719.408	0.710706	0.09897	0.47		719.707	0.684211	0.15527	0.14359	718.967	0.710706	0.26531	0.25881	719.027	0.741093	0.08656	0.13547
	721.041	0.637475	0.16883	0.13499	721.465	0.663136	0.19543	0.21685	721.714	0.712984	0.1318	0.4661		722.013	0.686404	0.15318	0.15075	721.271	0.712984	0.3541	0.24373	721.331	0.743468	0.08036	0.07766
	723.345	0.639511	0.24372	0.12969	723.77	0.665254	0.18397	0.27546	724.02	0.715262	0.16119	0.48724		724.32	0.688596	0.15833	0.20676	723.576	0.715262	0.39282	0.23697	723.636	0.745843	0.08767	0.06961
	725.648	0.641548	0.23373	0.13044	726.075	0.667373	0.21292	0.19543	726.326	0.71754	0.17953	0.39784		726.627	0.690789	0.17042	0.22669	725.88	0.71754	0.33369	0.23357	725.94	0.748219	0.08697	0.06856
	727.952	0.643585	0.16948	0.13151	728.38	0.669492	0.19505	0.18397	728.631	0.719818	0.19988	0.34476		728.934	0.692982	0.25141	0.17086	728.184	0.719818	0.36324	0.23386	728.245	0.750594	0.10332	0.07088
	730.255	0.645621	0.14952	0.13386	730.685	0.67161	0.20332	0.21292	730.937	0.722096	0.2259	0.32286		731.24	0.695175	0.34377	0.14975	730.489	0.722096	0.34705	0.23359	730.55	0.752969	0.11601	0.07167
	732.559	0.647658	0.13769	0.13714	732.99	0.673729	0.22859	0.19505	733.243	0.724374	0.29728	0.28443		733.547	0.697368	0.29094	0.14186	732.793	0.724374	0.27559	0.23032	732.854	0.755344	0.14741	0.07279
	734.863	0.649695	0.12955	0.14569	735.295	0.675847	0.27766	0.20332	735.549	0.726651	0.36538	0.21413		735.854	0.699561	0.20355	0.15265	735.097	0.726651	0.25615	0.22994	735.159	0.75772	0.14472	0.07197
	737.166	0.651731	0.1223	0.15669	737.6	0.677966	0.21998	0.22859	737.855	0.728929	0.33107	0.13528		738.161	0.701754	0.17082	0.16737	737.402	0.728929	0.24428	0.23024	737.463	0.760095	0.15349	0.07321
	739.47	0.653768	0.12076	0.15798	739.905	0.680085	0.18178	0.27766	740.16	0.731207	0.3082	0.02418		740.467	0.703947	0.16235	0.22488	739.706	0.731207	0.2394	0.23306	739.768	0.76247	0.1393	0.07184
	741.774	0.655804	0.12101	0.15052	742.21	0.682203	0.15373	0.21998	742.466	0.733485	0.29825	0.00542		742.774	0.70614	0.16144	0.26169	742.011	0.733485	0.23732	0.23957	742.072	0.764846	0.17456	0.07728
	744.077	0.657841	0.12155	0.14596	744.515	0.684322	0.15954	0.18178	744.772	0.735763	0.30441	0.11608		745.081	0.708333	0.17684	0.20842	744.315	0.735763	0.23917	0.24177	744.377	0.767221	0.23478	0.07548
	746.381	0.659878	0.11941	0.16883	746.82	0.686441	0.15154	0.15373	747.078	0.738041	0.36482	0.1719		747.388	0.710526	0.24107	0.20991	746.619	0.738041	0.25507	0.23884	746.682	0.769596	0.18143	0.07628
	748.685	0.661914	0.12407	0.24372	749.125	0.688559	0.16189	0.15954	749.384	0.740319	0.45484	0.22328		749.694	0.712719	0.27566	0.22673	748.924	0.740319	0.32287	0.2485	748.986	0.771971	0.10754	0.07032
	750.988	0.663951	0.1441	0.23373	751.43	0.690678	0.14249	0.15154	751.689	0.742597	0.47383	0.28997		752.001	0.714912	0.21507	0.18242	751.228	0.742597	0.38867	0.25446	751.291	0.774347	0.09127	0.07229
	753.292	0.665988	0.191	0.16948	753.735	0.692797	0.13836	0.16189	753.995	0.744875	0.45621	0.25597		754.308	0.717105	0.17839	0.16534	753.533	0.744875	0.33779	0.25828	753.595	0.776722	0.09532	0.07218
	755.596	0.668024	0.28316	0.14952	756.04	0.694915	0.12047	0.14249	756.301	0.747153	0.47182	0.25396		756.615	0.719298	0.15817	0.15676	755.837	0.747153	0.26663	0.24835	755.9	0.779097	0.10649	0.08115
	757.899	0.670061	0.31156	0.13769	758.345	0.697034	0.1164	0.13836	758.607	0.749431	0.42749	0.26294		758.921	0.721491	0.16294	0.15788	758.141	0.749431	0.26153	0.23249	758.204	0.781473	0.09656	0.08054
	760.203	0.672098	0.23803	0.12955	760.65	0.699153	0.11228	0.12047	760.913	0.751708	0.3867	0.2319		761.228	0.723684	0.15825	0.16132	760.446	0.751708	0.32778	0.22992	760.509	0.783848	0.08562	0.08347
	762.507	0.674134	0.18433	0.1223	762.955	0.701271	0.11896	0.1164	763.218	0.753986	0.37985	0.19138		763.535	0.725877	0.15549	0.16196	762.75	0.753986	0.34407	0.22915	762.814	0.786223	0.07587	0.07594
	764.81	0.676171	0.17519	0.12076	765.26	0.70339	0.11272	0.11228	765.524	0.756264	0.38385	0.13775		765.842	0.72807	0.14866	0.15773	765.054	0.756264	0.28436	0.22938	765.118	0.788599	0.0763	0.07215
	767.114	0.678208	0.21012	0.12101	767.565	0.705508	0.11904	0.11896	767.83	0.758542	0.45486	0.09897		768.148	0.730263	0.14897	0.15325	767.359	0.758542	0.25931	0.22948	767.423	0.790974	0.07664	0.07288
	769.417	0.680244	0.22065	0.12155	769.87	0.707627	0.10662	0.11272	770.136	0.76082	0.55438	0.1318		770.455	0.732456	0.14645	0.14952	769.663	0.76082	0.23735	0.23026	769.727	0.793349	0.0773	0.08329
	771.721	0.682281	0.22072	0.11941	772.175	0.709746	0.1388	0.11904	772.442	0.763098	0.57349	0.16119		772.762	0.734649	0.1481	0.14919	771.968	0.763098	0.23524	0.22949	772.032	0.795724	0.07753	0.08326
	774.025	0.684318	0.19766	0.12407	774.48	0.711864	0.16973	0.10662	774.747	0.765376	0.56357	0.17953		775.069	0.736842	0.15119	0.15527	774.272	0.765376	0.24965	0.22697	774.337	0.7981	0.07813	0.08656
	776.328	0.686354	0.15945	0.1441	776.785	0.713983	0.23215	0.1388	777.053	0.767654	0.53308	0.19988		777.375	0.739035	0.16386	0.15318	776.576	0.767654	0.32228	0.22973	776.641	0.800475	0.07977	0.08036
	778.632	0.688391	0.16286	0.191	779.09	0.716102	0.24605	0.16973	779.359	0.769932	0.50355	0.2259		779.682	0.741228	0.20143	0.15833	778.881	0.769932	0.39099	0.22786	778.946	0.80285	0.08498	0.08767
	780.936	0.690428	0.18979	0.28316	781.395	0.71822	0.29291	0.23215	781.665	0.77221	0.47646	0.29728		781.989	0.743421	0.21905	0.17042	781.185	0.77221	0.35008	0.2447	781.25	0.805226	0.10886	0.08697
	783.239	0.692464	0.18826	0.31156	783.7	0.720339	0.33363	0.24605	783.971	0.774487	0.44747	0.36538		784.296	0.745614	0.18095	0.25141	783.489	0.774487	0.27152	0.26531	783.555	0.807601	0.15957	0.10332
	785.543	0.694501	0.17001	0.23803	786.005	0.722458	0.20203	0.29291	786.276	0.776765	0.35768	0.33107		786.602	0.747807	0.16528	0.34377	785.794	0.776765	0.24642	0.3541	785.859	0.809976	0.13573	0.11601
	787.847	0.696538	0.15587	0.18433	788.31	0.724576	0.09955	0.33363	788.582	0.779043	0.26196	0.3082		788.909	0.75	0.16189	0.29094	788.098	0.779043	0.2384	0.39282	788.164	0.812352	0.10436	0.14741
	790.15	0.698574	0.15066	0.17519	790.615	0.726695	0.04325	0.20203	790.888	0.781321	0.24338	0.29825		791.216	0.752193	0.17063	0.20355	790.403	0.781321	0.23408	0.33369	790.469	0.814727	0.10654	0.14472
	792.454	0.700611	0.14758	0.21012	792.92	0.728814	0.03573	0.09955	793.194	0.783599	0.22958	0.30441		793.523	0.754386	0.1881	0.17082	792.707	0.783599	0.23266	0.36324	792.773	0.817102	0.11446	0.15349
	794.758	0.702648	0.14132	0.22065	795.225	0.730932	0.04658	0.04325	795.5	0.785877	0.26106	0.36482		795.829	0.756579	0.20791	0.16235	795.011	0.785877	0.2466	0.34705	795.078	0.819477	0.11126	0.1393
	797.061	0.704684	0.13876	0.22072	797.53	0.733051	0.06941	0.03573	797.805	0.788155	0.32015	0.45484		798.136	0.758772	0.22132	0.16144	797.316	0.788155	0.2563	0.27559	797.382	0.821853	0.09359	0.17456
	799.365	0.706721	0.1378	0.19766	799.835	0.735169	0.10287	0.04658	800.111	0.790433	0.37972	0.47383		800.443	0.760965	0.19765	0.17684	799.62	0.790433	0.2536	0.25615	799.687	0.824228	0.08589	0.23478
	801.668	0.708758	0.14046	0.15945	802.14	0.737288	0.10447	0.06941	802.417	0.792711	0.35297	0.45621		802.75	0.763158	0.18066	0.24107	801.925	0.792711	0.25475	0.24428	801.991	0.826603	0.08402	0.18143
	803.972	0.710794	0.16467	0.16286	804.445	0.739407	0.11165	0.10287	804.723	0.794989	0.39381	0.47182		805.056	0.765351	0.15888	0.27566	804.229	0.794989	0.25197	0.2394	804.296	0.828979	0.12018	0.10754
	806.276	0.712831	0.23692	0.18979	806.75	0.741525	0.09777	0.10447	807.029	0.797267	0.42783	0.42749		807.363	0.767544	0.16176	0.21507	806.533	0.797267	0.257	0.23732	806.601	0.831354	0.19984	0.09127
	808.579	0.714868	0.22836	0.18826	809.055	0.743644	0.09996	0.11165	809.334	0.799544	0.4969	0.3867		809.67	0.769737	0.16825	0.17839	808.838	0.799544	0.26963	0.23917	808.905	0.833729	0.17749	0.09532
	810.883	0.716904	0.16652	0.17001	811.36	0.745763	0.11246	0.09777	811.64	0.801822	0.51177	0.37985		811.977	0.77193	0.21764	0.15817	811.142	0.801822	0.27218	0.25507	811.21	0.836105	0.13495	0.10649
	813.187	0.718941	0.14808	0.15587	813.665	0.747881	0.13749	0.09996	813.946	0.8041	0.40696	0.38385		814.283	0.774123	0.26442	0.16294	813.446	0.8041	0.25851	0.32287	813.514	0.83848	0.12254	0.09656
	815.49	0.720978	0.14287	0.15066	815.97	0.75	0.14038	0.11246	816.252	0.806378	0.35635	0.45486		816.59	0.776316	0.19367	0.15825	815.751	0.806378	0.25921	0.38867	815.819	0.840855	0.09924	0.08562
	817.794	0.723014	0.14023	0.14758	818.275	0.752119	0.21269	0.13749	818.557	0.808656	0.37911	0.55438		818.897	0.778509	0.15935	0.15549	818.055	0.808656	0.24474	0.33779	818.123	0.84323	0.08556	0.07587
	820.098	0.725051	0.13912	0.14132	820.58	0.754237	0.28099	0.14038	820.863	0.810934	0.39367	0.57349		821.204	0.780702	0.15649	0.14866	820.36	0.810934	0.24407	0.26663	820.428	0.845606	0.07443	0.0763
	822.401	0.727088	0.14023	0.13876	822.885	0.756356	0.29116	0.21269	823.169	0.813212	0.40204	0.56357		823.51	0.782895	0.15046	0.14897	822.664	0.813212	0.24213	0.26153	822.733	0.847981	0.07407	0.07664
	824.705	0.729124	0.14229	0.1378	825.19	0.758475	0.29217	0.28099	825.475	0.81549	0.32606	0.53308		825.817	0.785088	0.15423	0.14645	824.968	0.81549	0.2417	0.32778	825.037	0.850356	0.07342	0.0773
	827.009	0.731161	0.15386	0.14046	827.495	0.760593	0.25276	0.29116	827.781	0.817768	0.26723	0.50355		828.124	0.787281	0.15909	0.1481	827.273	0.817768	0.24032	0.34407	827.342	0.852732	0.07331	0.07753
	829.312	0.733198	0.15697	0.16467	829.8	0.762712	0.24631	0.29217	830.086	0.820046	0.22759	0.47646		830.431	0.789474	0.18848	0.15119	829.577	0.820046	0.2379	0.28436	829.646	0.855107	0.0712	0.07813
	831.616	0.735234	0.16044	0.23692	832.105	0.764831	0.15496	0.25276	832.392	0.822323	0.20533	0.44747		832.737	0.791667	0.24297	0.16386	831.881	0.822323	0.24744	0.25931	831.951	0.857482	0.07826	0.07977
	833.92	0.737271	0.16001	0.22836	834.41	0.766949	0.10118	0.24631	834.698	0.824601	0.1803	0.35768		835.044	0.79386	0.27044	0.20143	834.186	0.824601	0.25388	0.23735	834.255	0.859857	0.07577	0.08498
	836.223	0.739308	0.15312	0.16652	836.715	0.769068	0.09667	0.15496	837.004	0.826879	0.16121	0.26196		837.351	0.796053	0.19718	0.21905	836.49	0.826879	0.26755	0.23524	836.56	0.862233	0.07564	0.10886
	838.527	0.741344	0.15487	0.14808	839.02	0.771186	0.11695	0.10118	839.31	0.829157	0.14673	0.24338		839.658	0.798246	0.15493	0.18095	838.795	0.829157	0.3413	0.24965	838.865	0.864608	0.06891	0.15957
	840.83	0.743381	0.15791	0.14287	841.325	0.773305	0.16122	0.09667	841.615	0.831435	0.14101	0.22958		841.964	0.800439	0.15113	0.16528	841.099	0.831435	0.39901	0.32228	841.169	0.866983	0.06889	0.13573
	843.134	0.745418	0.16294	0.14023	843.63	0.775424	0.18367	0.11695	843.921	0.833713	0.14451	0.26106		844.271	0.802632	0.16627	0.16189	843.403	0.833713	0.34225	0.39099	843.474	0.869359	0.06996	0.10436
	845.438	0.747454	0.16918	0.13912	845.935	0.777542	0.24787	0.16122	846.227	0.835991	0.15373	0.32015		846.578	0.804825	0.22416	0.17063	845.708	0.835991	0.27942	0.35008	845.778	0.871734	0.07006	0.10654
	847.741	0.749491	0.18688	0.14023	848.24	0.779661	0.29478	0.18367	848.533	0.838269	0.15616	0.37972		848.885	0.807018	0.27248	0.1881	848.012	0.838269	0.27497	0.27152	848.083	0.874109	0.07037	0.11446
	850.045	0.751527	0.19942	0.14229	850.545	0.78178	0.22926	0.24787	850.839	0.840547	0.16349	0.35297		851.191	0.809211	0.19854	0.20791	850.317	0.840547	0.32737	0.24642	850.387	0.876485	0.07025	0.11126
	852.349	0.753564	0.21483	0.15386	852.85	0.783898	0.1363	0.29478	853.144	0.842825	0.16282	0.39381		853.498	0.811404	0.15898	0.22132	852.621	0.842825	0.39792	0.2384	852.692	0.87886	0.07012	0.09359
	854.652	0.755601	0.21183	0.15697	855.155	0.786017	0.09373	0.22926	855.45	0.845103	0.1772	0.42783		855.805	0.813596	0.16606	0.19765	854.925	0.845103	0.38558	0.23408	854.997	0.881235	0.07981	0.08589
	856.956	0.757637	0.18328	0.16044	857.46	0.788136	0.07856	0.1363	857.756	0.84738	0.17417	0.4969		858.112	0.815789	0.1903	0.18066	857.23	0.84738	0.36048	0.23266	857.301	0.88361	0.09941	0.08402
	859.26	0.759674	0.16833	0.16001	859.765	0.790254	0.06851	0.09373	860.062	0.849658	0.1292	0.51177		860.418	0.817982	0.22601	0.15888	859.534	0.849658	0.34994	0.2466	859.606	0.885986	0.13477	0.12018
	861.563	0.761711	0.14852	0.15312	862.07	0.792373	0.05532	0.07856	862.368	0.851936	0.08676	0.40696		862.725	0.820175	0.25536	0.16176	861.838	0.851936	0.27838	0.2563	861.91	0.888361	0.12213	0.19984
	863.867	0.763747	0.14527	0.15487	864.375	0.794492	0.04302	0.06851	864.673	0.854214	0.12702	0.35635		865.032	0.822368	0.26205	0.16825	864.143	0.854214	0.25518	0.2536	864.215	0.890736	0.09911	0.17749
	866.171	0.765784	0.14336	0.15791	866.68	0.79661	0.03988	0.05532	866.979	0.856492	0.1491	0.37911		867.339	0.824561	0.19979	0.21764	866.447	0.856492	0.25036	0.25475	866.519	0.893112	0.08128	0.13495
	868.474	0.767821	0.14307	0.16294	868.985	0.798729	0.05082	0.04302	869.285	0.85877	0.15242	0.39367		869.645	0.826754	0.16204	0.26442	868.752	0.85877	0.26017	0.25197	868.824	0.895487	0.07715	0.12254
	870.778	0.769857	0.1457	0.16918	871.29	0.800847	0.06657	0.03988	871.591	0.861048	0.14995	0.40204		871.952	0.828947	0.15039	0.19367	871.056	0.861048	0.31975	0.257	871.129	0.897862	0.07644	0.09924
	873.081	0.771894	0.16432	0.18688	873.595	0.802966	0.08454	0.05082	873.897	0.863326	0.14676	0.32606		874.259	0.83114	0.14936	0.15935	873.36	0.863326	0.36106	0.26963	873.433	0.900238	0.07665	0.08556
	875.385	0.773931	0.24823	0.19942	875.9	0.805085	0.0925	0.06657	876.202	0.865604	0.15559	0.26723		876.566	0.833333	0.16827	0.15649	875.665	0.865604	0.38325	0.27218	875.738	0.902613	0.07808	0.07443
	877.689	0.775967	0.25075	0.21483	878.205	0.807203	0.12723	0.08454	878.508	0.867882	0.17628	0.22759		878.872	0.835526	0.24507	0.15046	877.969	0.867882	0.43537	0.25851	878.042	0.904988	0.08041	0.07407
	879.992	0.778004	0.1883	0.21183	880.51	0.809322	0.19969	0.0925	880.814	0.870159	0.25832	0.20533		881.179	0.837719	0.33365	0.15423	880.273	0.870159	0.36928	0.25921	880.347	0.907363	0.08307	0.07342
	882.296	0.780041	0.16867	0.18328	882.815	0.811441	0.29658	0.12723	883.12	0.872437	0.36802	0.1803		883.486	0.839912	0.31491	0.15909	882.578	0.872437	0.28981	0.24474	882.651	0.909739	0.09051	0.07331
	884.6	0.782077	0.14874	0.16833	885.12	0.813559	0.29642	0.19969	885.426	0.874715	0.34815	0.16121		885.793	0.842105	0.21143	0.18848	884.882	0.874715	0.27763	0.24407	884.956	0.912114	0.10944	0.0712
	886.903	0.784114	0.14907	0.14852	887.425	0.815678	0.19819	0.29658	887.731	0.876993	0.27422	0.14673		888.099	0.844298	0.15671	0.24297	887.187	0.876993	0.3143	0.24213	887.261	0.914489	0.12977	0.07826
	889.207	0.786151	0.14601	0.14527	889.73	0.817797	0.16164	0.29642	890.037	0.879271	0.23352	0.14101		890.406	0.846491	0.16549	0.27044	889.491	0.879271	0.33417	0.2417	889.565	0.916865	0.13357	0.07577
	891.511	0.788187	0.14302	0.14336	892.035	0.819915	0.16402	0.19819	892.343	0.881549	0.20508	0.14451		892.713	0.848684	0.21043	0.19718	891.795	0.881549	0.30334	0.24032	891.87	0.91924	0.13156	0.07564
	893.814	0.790224	0.14117	0.14307	894.34	0.822034	0.11661	0.16164	894.649	0.883827	0.20459	0.15373		895.02	0.850877	0.3023	0.15493	894.1	0.883827	0.29087	0.2379	894.174	0.921615	0.10568	0.06891
	896.118	0.792261	0.1394	0.1457	896.645	0.824153	0.09903	0.16402	896.955	0.886105	0.20975	0.15616		897.326	0.85307	0.3682	0.15113	896.404	0.886105	0.26594	0.24744	896.479	0.92399	0.09049	0.06889
	898.422	0.794297	0.14001	0.16432	898.95	0.826271	0.11236	0.11661	899.26	0.888383	0.27089	0.16349		899.633	0.855263	0.30117	0.16627	898.708	0.888383	0.25977	0.25388	898.783	0.926366	0.07727	0.06996
	900.725	0.796334	0.14128	0.24823	901.255	0.82839	0.13484	0.09903	901.566	0.890661	0.37496	0.16282		901.94	0.857456	0.20348	0.22416	901.013	0.890661	0.29087	0.26755	901.088	0.928741	0.07694	0.07006
	903.029	0.798371	0.14415	0.25075	903.56	0.830508	0.16696	0.11236	903.872	0.892938	0.39435	0.1772		904.247	0.859649	0.16556	0.27248	903.317	0.892938	0.30774	0.3413	903.393	0.931116	0.08108	0.07037
	905.333	0.800407	0.15002	0.1883	905.865	0.832627	0.18974	0.13484	906.178	0.895216	0.42688	0.17417		906.553	0.861842	0.16725	0.19854	905.622	0.895216	0.29274	0.39901	905.697	0.933492	0.11886	0.07025
	907.636	0.802444	0.15533	0.16867	908.17	0.834746	0.18502	0.16696	908.484	0.897494	0.35275	0.1292		908.86	0.864035	0.2524	0.15898	907.926	0.897494	0.28193	0.34225	908.002	0.935867	0.20659	0.07012
	909.94	0.804481	0.1582	0.14874	910.475	0.836864	0.26017	0.18974	910.789	0.899772	0.28683	0.08676		911.167	0.866228	0.35419	0.16606	910.23	0.899772	0.26105	0.27942	910.306	0.938242	0.20689	0.07981
	912.243	0.806517	0.15896	0.14907	912.78	0.838983	0.30732	0.18502	913.095	0.90205	0.27778	0.12702		913.474	0.868421	0.32859	0.1903	912.535	0.90205	0.26956	0.27497	912.611	0.940618	0.13986	0.09941
	914.547	0.808554	0.15566	0.14601	915.085	0.841102	0.30294	0.26017	915.401	0.904328	0.27528	0.1491		915.78	0.870614	0.23742	0.22601	914.839	0.904328	0.32027	0.32737	914.915	0.942993	0.09592	0.13477
	916.851	0.810591	0.1512	0.14302	917.39	0.84322	0.23737	0.30732	917.707	0.906606	0.27717	0.15242		918.087	0.872807	0.18768	0.25536	917.144	0.906606	0.34376	0.39792	917.22	0.945368	0.10891	0.12213
	919.154	0.812627	0.14774	0.14117	919.695	0.845339	0.15234	0.30294	920.012	0.908884	0.27289	0.14995		920.394	0.875	0.16361	0.26205	919.448	0.908884	0.33866	0.38558	919.525	0.947743	0.16657	0.09911
	921.458	0.814664	0.15029	0.1394	922	0.847458	0.1375	0.23737	922.318	0.911162	0.35218	0.14676		922.701	0.877193	0.17672	0.19979	921.752	0.911162	0.37598	0.36048	921.829	0.950119	0.14769	0.08128
	923.762	0.816701	0.15441	0.14001	924.305	0.849576	0.19402	0.15234	924.624	0.91344	0.46821	0.15559		925.007	0.879386	0.25646	0.16204	924.057	0.91344	0.35709	0.34994	924.134	0.952494	0.10341	0.07715
	926.065	0.818737	0.1567	0.14128	926.61	0.851695	0.26102	0.1375	926.93	0.915718	0.57257	0.17628		927.314	0.881579	0.35139	0.15039	926.361	0.915718	0.27609	0.27838	926.438	0.954869	0.08656	0.07644
	928.369	0.820774	0.15571	0.14415	928.915	0.853814	0.26525	0.19402	929.236	0.917995	0.68085	0.25832		929.621	0.883772	0.31012	0.14936	928.665	0.917995	0.25432	0.25518	928.743	0.957245	0.08382	0.07665
	930.673	0.822811	0.15281	0.15002	931.22	0.855932	0.25937	0.26102	931.541	0.920273	0.62366	0.36802		931.928	0.885965	0.21046	0.16827	930.97	0.920273	0.25639	0.25036	931.047	0.95962	0.11387	0.07808
	932.976	0.824847	0.14498	0.15533	933.525	0.858051	0.17427	0.26525	933.847	0.922551	0.56974	0.34815		934.234	0.888158	0.17509	0.24507	933.274	0.922551	0.25719	0.26017	933.352	0.961995	0.18558	0.08041
	935.28	0.826884	0.13808	0.1582	935.83	0.860169	0.10827	0.25937	936.153	0.924829	0.44986	0.27422		936.541	0.890351	0.16777	0.33365	935.579	0.924829	0.2548	0.31975	935.657	0.964371	0.19562	0.08307
	937.584	0.828921	0.13332	0.15896	938.135	0.862288	0.08423	0.17427	938.459	0.927107	0.32953	0.23352		938.848	0.892544	0.19934	0.31491	937.883	0.927107	0.24572	0.36106	937.961	0.966746	0.21558	0.09051
	939.887	0.830957	0.1331	0.15566	940.44	0.864407	0.13094	0.10827	940.765	0.929385	0.27747	0.20508		941.155	0.894737	0.26318	0.21143	940.187	0.929385	0.24335	0.38325	940.266	0.969121	0.17418	0.10944
	942.191	0.832994	0.13609	0.1512	942.745	0.866525	0.19337	0.08423	943.07	0.931663	0.20901	0.20459		943.461	0.89693	0.35708	0.15671	942.492	0.931663	0.2574	0.43537	942.57	0.971496	0.11046	0.12977
	944.494	0.835031	0.14074	0.14774	945.05	0.868644	0.20323	0.13094	945.376	0.933941	0.17744	0.20975		945.768	0.899123	0.34467	0.16549	944.796	0.933941	0.31863	0.36928	944.875	0.973872	0.09137	0.13357
	946.798	0.837067	0.14386	0.15029	947.355	0.870763	0.21924	0.19337	947.682	0.936219	0.16086	0.27089		948.075	0.901316	0.23627	0.21043	947.1	0.936219	0.33499	0.28981	947.179	0.976247	0.08061	0.13156
	949.102	0.839104	0.14199	0.15441	949.66	0.872881	0.15914	0.20323	949.988	0.938497	0.16669	0.37496		950.382	0.903509	0.18782	0.3023	949.405	0.938497	0.26598	0.27763	949.484	0.978622	0.08388	0.10568
	951.405	0.841141	0.13863	0.1567	951.965	0.875	0.10558	0.21924	952.294	0.940774	0.17863	0.39435		952.688	0.905702	0.20013	0.3682	951.709	0.940774	0.2463	0.3143	951.789	0.980998	0.08494	0.09049
	953.709	0.843177	0.13553	0.15571	954.27	0.877119	0.07955	0.15914	954.599	0.943052	0.19998	0.42688		954.995	0.907895	0.2533	0.30117	954.014	0.943052	0.24629	0.33417	954.093	0.983373	0.08588	0.07727
	956.013	0.845214	0.13349	0.15281	956.575	0.879237	0.06293	0.10558	956.905	0.94533	0.24054	0.35275		957.302	0.910088	0.29412	0.20348	956.318	0.94533	0.24874	0.30334	956.398	0.985748	0.0822	0.07694
	958.316	0.847251	0.13418	0.14498	958.88	0.881356	0.05883	0.07955	959.211	0.947608	0.25705	0.28683		959.609	0.912281	0.28555	0.16556	958.622	0.947608	0.26443	0.29087	958.702	0.988124	0.091	0.08108
	960.62	0.849287	0.14013	0.13808	961.185	0.883475	0.06292	0.06293	961.517	0.949886	0.22631	0.27778		961.915	0.914474	0.27555	0.16725	960.927	0.949886	0.3026	0.26594	961.007	0.990499	0.10861	0.11886
	962.924	0.851324	0.16243	0.13332	963.49	0.885593	0.07792	0.05883	963.823	0.952164	0.27285	0.27528		964.222	0.916667	0.19785	0.2524	963.231	0.952164	0.3813	0.25977	963.311	0.992874	0.13127	0.20659
	965.227	0.85336	0.20353	0.1331	965.795	0.887712	0.08634	0.06292	966.128	0.954442	0.3693	0.27717		966.529	0.91886	0.16516	0.35419	965.536	0.954442	0.40713	0.29087	965.616	0.995249	0.13183	0.20689
	967.531	0.855397	0.26216	0.13609	968.1	0.889831	0.09401	0.07792	968.434	0.95672	0.42186	0.27289		968.836	0.921053	0.18165	0.32859	967.84	0.95672	0.33439	0.30774	967.921	0.997625	0.13633	0.13986
	969.835	0.857434	0.25469	0.14074	970.405	0.891949	0.08172	0.08634	970.74	0.958998	0.45037	0.35218		971.142	0.923246	0.24732	0.23742	970.144	0.958998	0.27867	0.29274	970.225	1	0.11061	0.09592
	972.138	0.85947	0.18958	0.14386	972.71	0.894068	0.08624	0.09401	973.046	0.961276	0.38983	0.46821		973.449	0.925439	0.28308	0.18768	972.449	0.961276	0.2571	0.28193	972.53			0.10891
	974.442	0.861507	0.13841	0.14199	975.015	0.896186	0.07489	0.08172	975.352	0.963554	0.28613	0.57257		975.756	0.927632	0.22658	0.16361	974.753	0.963554	0.26036	0.26105	974.834			0.16657
	976.746	0.863544	0.08879	0.13863	977.32	0.898305	0.08722	0.08624	977.657	0.965831	0.2456	0.68085		978.063	0.929825	0.1948	0.17672	977.057	0.965831	0.32029	0.26956	977.139			0.14769
	979.049	0.86558	0.07708	0.13553	979.625	0.900424	0.10736	0.07489	979.963	0.968109	0.28066	0.62366		980.369	0.932018	0.16358	0.25646	979.362	0.968109	0.33886	0.32027	979.443			0.10341
	981.353	0.867617	0.10924	0.13349	981.93	0.902542	0.14549	0.08722	982.269	0.970387	0.32352	0.56974		982.676	0.934211	0.16208	0.35139	981.666	0.970387	0.28822	0.34376	981.748			0.08656
	983.656	0.869654	0.11868	0.13418	984.235	0.904661	0.11633	0.10736	984.575	0.972665	0.28927	0.44986		984.983	0.936404	0.16936	0.31012	983.971	0.972665	0.31387	0.33866	984.053			0.08382
	985.96	0.87169	0.11863	0.14013	986.54	0.90678	0.10876	0.14549	986.881	0.974943	0.26788	0.32953		987.29	0.938596	0.2421	0.21046	986.275	0.974943	0.37554	0.37598	986.357			0.11387
	988.264	0.873727	0.11817	0.16243	988.845	0.908898	0.08369	0.11633	989.186	0.977221	0.25038	0.27747		989.596	0.940789	0.3564	0.17509	988.579	0.977221	0.35814	0.35709	988.662			0.18558
	990.567	0.875764	0.1193	0.20353	991.15	0.911017	0.07521	0.10876	991.492	0.979499	0.23995	0.20901		991.903	0.942982	0.36996	0.16777	990.884	0.979499	0.27401	0.27609	990.966			0.19562
	992.871	0.8778	0.12257	0.26216	993.455	0.913136	0.07396	0.08369	993.798	0.981777	0.24113	0.17744		994.21	0.945175	0.32674	0.19934	993.188	0.981777	0.2514	0.25432	993.271			0.21558
	995.175	0.879837	0.14071	0.25469	995.76	0.915254	0.12069	0.07521	996.104	0.984055	0.25511	0.16086		996.517	0.947368	0.21536	0.26318	995.492	0.984055	0.25655	0.25639	995.576			0.17418
	997.478	0.881874	0.165	0.18958	998.065	0.917373	0.17697	0.07396	998.41	0.986333	0.27157	0.16669		998.823	0.949561	0.16228	0.35708	997.797	0.986333	0.2751	0.25719	997.88			0.11046
	999.782	0.88391	0.2214	0.13841	1000.37	0.919492	0.10927	0.12069	1000.72	0.98861	0.27991	0.17863		1001.13	0.951754	0.16832	0.34467	1000.1	0.98861	0.3365	0.2548	1000.18			0.09137
	1002.09	0.885947	0.2297	0.08879	1002.67	0.92161	0.0846	0.17697	1003.02	0.990888	0.27462	0.19998		1003.44	0.953947	0.19959	0.23627	1002.41	0.990888	0.34594	0.24572	1002.49			0.08061
	1004.39	0.887984	0.21547	0.07708	1004.98	0.923729	0.14514	0.10927	1005.33	0.993166	0.25371	0.24054		1005.74	0.95614	0.26019	0.18782	1004.71	0.993166	0.27633	0.24335	1004.79			0.08388
	1006.69	0.89002	0.28457	0.10924	1007.28	0.925847	0.23833	0.0846	1007.63	0.995444	0.22714	0.25705		1008.05	0.958333	0.28268	0.20013	1007.01	0.995444	0.25307	0.2574	1007.1			0.08494
	1009	0.892057	0.3208	0.11868	1009.59	0.927966	0.20749	0.14514	1009.94	0.997722	0.19985	0.22631		1010.36	0.960526	0.19873	0.2533	1009.32	0.997722	0.25318	0.31863	1009.4			0.08588
	1011.3	0.894094	0.24914	0.11863	1011.89	0.930085	0.14393	0.23833	1012.24	1	0.1817	0.27285		1012.66	0.962719	0.09919	0.29412	1011.62	1	0.25679	0.33499	1011.71			0.0822
	1013.6	0.89613	0.17148	0.11817	1014.2	0.932203	0.14632	0.20749	1014.55			0.3693		1014.97	0.964912	0	0.28555	1013.93			0.26598	1014.01			0.091
	1015.91	0.898167	0.16779	0.1193	1016.5	0.934322	0.12827	0.14393	1016.86			0.42186		1017.28	0.967105	0.08742	0.27555	1016.23			0.2463	1016.32			0.10861
	1018.21	0.900204	0.2342	0.12257	1018.81	0.936441	0.13141	0.14632	1019.16			0.45037		1019.58	0.969298	0.21907	0.19785	1018.54			0.24629	1018.62			0.13127
	1020.51	0.90224	0.31789	0.14071	1021.11	0.938559	0.10285	0.12827	1021.47			0.38983		1021.89	0.971491	0.35235	0.16516	1020.84			0.24874	1020.93			0.13183
	1022.82	0.904277	0.27789	0.165	1023.42	0.940678	0.11367	0.13141	1023.77			0.28613		1024.2	0.973684	0.40683	0.18165	1023.15			0.26443	1023.23			0.13633
	1025.12	0.906314	0.21842	0.2214	1025.72	0.942797	0.15129	0.10285	1026.08			0.2456		1026.5	0.975877	0.3205	0.24732	1025.45			0.3026	1025.53			0.11061
	1027.43	0.90835	0.19735	0.2297	1028.03	0.944915	0.21728	0.11367	1028.38			0.28066		1028.81	0.97807	0.19464	0.28308	1027.75			0.3813	1027.84			0.10576
	1029.73	0.910387	0.15735	0.21547	1030.33	0.947034	0.20798	0.15129	1030.69			0.32352		1031.12	0.980263	0.09971	0.22658	1030.06			0.40713	1030.14			0.10601
	1032.03	0.912424	0.08565	0.28457	1032.64	0.949153	0.27379	0.21728	1033			0.28927		1033.42	0.982456	0.04541	0.1948	1032.36			0.33439	1032.45			0.11933
	1034.34	0.91446	0.08199	0.3208	1034.94	0.951271	0.29697	0.20798	1035.3			0.26788		1035.73	0.984649	0.1954	0.16358	1034.67			0.27867	1034.75			0.10709
	1036.64	0.916497	0.17417	0.24914	1037.25	0.95339	0.23892	0.27379	1037.61			0.25038		1038.04	0.986842	0.3296	0.16208	1036.97			0.2571	1037.06			0.09518
	1038.94	0.918534	0.26002	0.17148	1039.55	0.955508	0.16049	0.29697	1039.91			0.23995		1040.35	0.989035	0.31256	0.16936	1039.28			0.26036	1039.36			0.08412
	1041.25	0.92057	0.26039	0.16779	1041.86	0.957627	0.18213	0.23892	1042.22			0.24113		1042.65	0.991228	0.23895	0.2421	1041.58			0.32029	1041.67			0.09177
	1043.55	0.922607	0.19835	0.2342	1044.16	0.959746	0.2212	0.16049	1044.53			0.25511		1044.96	0.993421	0.20215	0.3564	1043.88			0.33886	1043.97			0.09045
	1045.85	0.924644	0.17194	0.31789	1046.47	0.961864	0.14718	0.18213	1046.83			0.27157		1047.27	0.995614	0.1921	0.36996	1046.19			0.28822	1046.28			0.09152
	1048.16	0.92668	0.17436	0.27789	1048.77	0.963983	0.11604	0.2212	1049.14			0.27991		1049.57	0.997807	0.19107	0.32674	1048.49			0.31387	1048.58			0.08558
	1050.46	0.928717	0.18244	0.21842	1051.08	0.966102	0.13147	0.14718	1051.44			0.27462		1051.88	1	0.24999	0.21536	1050.8			0.37554	1050.89			0.08493
	1052.77	0.930754	0.19819	0.19735	1053.38	0.96822	0.10307	0.11604	1053.75			0.25371		1054.19			0.16228	1053.1			0.35814	1053.19			0.08506
	1055.07	0.93279	0.21993	0.15735	1055.69	0.970339	0.15634	0.13147	1056.05			0.22714		1056.49			0.16832	1055.41			0.27401	1055.49			0.10021
	1057.37	0.934827	0.30888	0.08565	1057.99	0.972458	0.25901	0.10307	1058.36			0.19985		1058.8			0.19959	1057.71			0.2514	1057.8			0.11691
	1059.68	0.936864	0.41991	0.08199	1060.3	0.974576	0.29989	0.15634	1060.67			0.1817		1061.11			0.26019	1060.02			0.25655	1060.1			0.1455
	1061.98	0.9389	0.53504	0.17417	1062.6	0.976695	0.32523	0.25901	1062.97			0.19442		1063.41			0.28268	1062.32			0.2751	1062.41			0.12516
	1064.28	0.940937	0.53971	0.26002	1064.91	0.978814	0.30631	0.29989	1065.28			0.2644		1065.72			0.19873	1064.62			0.3365	1064.71			0.09818
	1066.59	0.942974	0.44789	0.26039	1067.21	0.980932	0.2606	0.32523	1067.58			0.33319		1068.03			0.09919	1066.93			0.34594	1067.02			0.08806
	1068.89	0.94501	0.31688	0.19835	1069.52	0.983051	0.14894	0.30631	1069.89			0.32263		1070.33			0	1069.23			0.27633	1069.32			0.09369
	1071.19	0.947047	0.19782	0.17194	1071.82	0.985169	0.08711	0.2606	1072.2			0.34607		1072.64			0.08742	1071.54			0.25307	1071.63			0.11151
	1073.5	0.949084	0.16096	0.17436	1074.13	0.987288	0.08507	0.14894	1074.5			0.26088		1074.95			0.21907	1073.84			0.25318	1073.93			0.13942
	1075.8	0.95112	0.12818	0.18244	1076.43	0.989407	0.0758	0.08711	1076.81			0.21891		1077.25			0.35235	1076.15			0.25679	1076.24			0.12431
	1078.11	0.953157	0.10555	0.19819	1078.74	0.991525	0.08363	0.08507	1079.11			0.21938		1079.56			0.40683	1078.45			0.25715	1078.54			0.11284
	1080.41	0.955193	0.0528	0.21993	1081.04	0.993644	0.10462	0.0758	1081.42			0.23043		1081.87			0.3205	1080.75			0.24983	1080.84			0.11661
	1082.71	0.95723	0.0555	0.30888	1083.35	0.995763	0.12258	0.08363	1083.72			0.24489		1084.17			0.19464	1083.06			0.24839	1083.15			0.17152
	1085.02	0.959267	0.11905	0.41991	1085.65	0.997881	0.09577	0.10462	1086.03			0.22655		1086.48			0.09971	1085.36			0.24186	1085.45			0.25201
	1087.32	0.961303	0.19957	0.53504	1087.96	1	0.08927	0.12258	1088.34			0.21269		1088.79			0.04541	1087.67			0.24361	1087.76			0.19768
	1089.62	0.96334	0.22058	0.53971	1090.26			0.09577	1090.64			0.2186		1091.09			0.1954	1089.97			0.24464	1090.06			0.12229
	1091.93	0.965377	0.19807	0.44789	1092.57			0.08927	1092.95			0.27355		1093.4			0.3296	1092.28			0.24297	1092.37			0.10652
	1094.23	0.967413	0.25221	0.31688	1094.87			0.08978	1095.25			0.33183		1095.71			0.31256	1094.58			0.24163	1094.67			0.11255
	1096.54	0.96945	0.25576	0.19782	1097.18			0.14821	1097.56			0.26705		1098.01			0.23895	1096.89			0.24505	1096.98			0.13318
	1098.84	0.971487	0.21898	0.16096	1099.48			0.21181	1099.86			0.2557		1100.32			0.20215	1099.19			0.24472	1099.28			0.14475
	1101.14	0.973523	0.23337	0.12818	1101.79			0.13982	1102.17			0.26202		1102.63			0.1921	1101.49			0.24374	1101.59			0.20947
	1103.45	0.97556	0.29309	0.10555	1104.09			0.10016	1104.48			0.23505		1104.93			0.19107	1103.8			0.24247	1103.89			0.27365
	1105.75	0.977597	0.37541	0.0528	1106.4			0.12472	1106.78			0.21508		1107.24			0.24999	1106.1			0.25826	1106.2			0.23494
	1108.05	0.979633	0.37673	0.0555	1108.7			0.15302	1109.09			0.22014		1109.55			0.30258	1108.41			0.31666	1108.5			0.17964
	1110.36	0.98167	0.37181	0.11905	1111.01			0.24783	1111.39			0.28298		1111.85			0.24664	1110.71			0.39595	1110.8			0.17963
	1112.66	0.983707	0.3274	0.19957	1113.31			0.30246	1113.7			0.34916		1114.16			0.19272	1113.02			0.42418	1113.11			0.17169
	1114.96	0.985743	0.21407	0.22058	1115.62			0.30388	1116.01			0.34635		1116.47			0.16829	1115.32			0.35243	1115.41			0.18111
	1117.27	0.98778	0.11233	0.19807	1117.92			0.36275	1118.31			0.4138		1118.77			0.16902	1117.62			0.28587	1117.72			0.17384
	1119.57	0.989817	0.02269	0.25221	1120.23			0.36688	1120.62			0.43218		1121.08			0.19037	1119.93			0.26552	1120.02			0.17721
	1121.88	0.991853	0.06017	0.25576	1122.53			0.36104	1122.92			0.47277		1123.39			0.23603	1122.23			0.24868	1122.33			0.14522
	1124.18	0.99389	0.15637	0.21898	1124.84			0.25464	1125.23			0.44943		1125.69			0.30869	1124.54			0.24701	1124.63			0.10142
	1126.48	0.995927	0.21271	0.23337	1127.14			0.15849	1127.53			0.40918		1128			0.31538	1126.84			0.24678	1126.94			0.09355
	1128.79	0.997963	0.21676	0.29309	1129.45			0.17512	1129.84			0.30085		1130.31			0.21806	1129.15			0.24658	1129.24			0.10427
	1131.09	1	0.18712	0.37541	1131.75			0.22002	1132.15			0.25236		1132.62			0.16872	1131.45			0.24573	1131.55			0.11139
	1133.39			0.37673	1134.06			0.14112	1134.45			0.23607		1134.92			0.16682	1133.76			0.24904	1133.85			0.12039
	1135.7			0.37181	1136.36			0.10303	1136.76			0.22871		1137.23			0.17782	1136.06			0.25042	1136.15			0.11883
	1138			0.3274	1138.67			0.11779	1139.06			0.22274		1139.54			0.23029	1138.36			0.2488	1138.46			0.10816
	1140.3			0.21407	1140.97			0.12824	1141.37			0.22877		1141.84			0.25886	1140.67			0.24557	1140.76			0.09913
	1142.61			0.11233	1143.28			0.16152	1143.67			0.23393		1144.15			0.20096	1142.97			0.24148	1143.07			0.08699
	1144.91			0.02269	1145.58			0.1793	1145.98			0.24254		1146.46			0.17151	1145.28			0.24211	1145.37			0.09114
	1147.22			0.06017	1147.89			0.27314	1148.29			0.24855		1148.76			0.16623	1147.58			0.25584	1147.68			0.10615
	1149.52			0.15637	1150.19			0.37257	1150.59			0.24278		1151.07			0.16941	1149.89			0.30689	1149.98			0.11497
	1151.82			0.21271	1152.5			0.43396	1152.9			0.23768		1153.38			0.17209	1152.19			0.31334	1152.29			0.10988
	1154.13			0.21676	1154.8			0.43866	1155.2			0.22291		1155.68			0.17107	1154.49			0.26476	1154.59			0.10412
	1156.43			0.18712	1157.11			0.48765	1157.51			0.22001		1157.99			0.16889	1156.8			0.24988	1156.9			0.09561
	1158.73			0.18608	1159.41			0.51655	1159.82			0.22076		1160.3			0.16565	1159.1			0.24676	1159.2			0.09592
	1161.04			0.23177	1161.72			0.45532	1162.12			0.22117		1162.6			0.1612	1161.41			0.24659	1161.5			0.09045
	1163.34			0.3136	1164.02			0.36217	1164.43			0.22085		1164.91			0.16267	1163.71			0.24588	1163.81			0.09028
	1165.64			0.30998	1166.33			0.35011	1166.73			0.22126		1167.22			0.16668	1166.02			0.24541	1166.11			0.09065
	1167.95			0.24009	1168.63			0.34338	1169.04			0.22411		1169.52			0.1836	1168.32			0.24514	1168.42			0.09024
	1170.25			0.22479	1170.94			0.30839	1171.34			0.23217		1171.83			0.23086	1170.63			0.24713	1170.72			0.09015
	1172.56			0.20058	1173.24			0.25038	1173.65			0.22726		1174.14			0.30065	1172.93			0.24916	1173.03			0.0928
	1174.86			0.18152	1175.55			0.26085	1175.96			0.20782		1176.44			0.3019	1175.23			0.25086	1175.33			0.09293
	1177.16			0.25448	1177.85			0.26674	1178.26			0.14458		1178.75			0.20453	1177.54			0.25999	1177.64			0.09687
	1179.47			0.30868	1180.16			0.19821	1180.57			0.10394		1181.06			0.16528	1179.84			0.31699	1179.94			0.0965
	1181.77			0.263	1182.46			0.16418	1182.87			0.18101		1183.36			0.16182	1182.15			0.33171	1182.25			0.09928
	1184.07			0.23926	1184.77			0.15725	1185.18			0.21965		1185.67			0.17233	1184.45			0.26701	1184.55			0.09244
	1186.38			0.20063	1187.07			0.12859	1187.48			0.23092		1187.98			0.17318	1186.76			0.25158	1186.86			0.0927
	1188.68			0.14011	1189.38			0.1117	1189.79			0.2313		1190.28			0.16925	1189.06			0.25138	1189.16			0.09393
	1190.98			0.13063	1191.68			0.11527	1192.1			0.23071		1192.59			0.16682	1191.36			0.25245	1191.46			0.10531
	1193.29			0.13675	1193.99			0.13724	1194.4			0.21869		1194.9			0.16838	1193.67			0.25136	1193.77			0.10678
	1195.59			0.15021	1196.29			0.17296	1196.71			0.23863		1197.2			0.17152	1195.97			0.25089	1196.07			0.10894
	1197.9			0.14223	1198.6			0.18952	1199.01			0.26157		1199.51			0.1734	1198.28			0.24846	1198.38			0.10417
	1200.2			0.14217	1200.9			0.14086	1201.32			0.28944		1201.82			0.17299	1200.58			0.24843	1200.68			0.10137
	1202.5			0.1413	1203.21			0.10875	1203.63			0.26037		1204.12			0.17006	1202.89			0.26203	1202.99			0.10274
	1204.81			0.14457	1205.51			0.10135	1205.93			0.2325		1206.43			0.16807	1205.19			0.32344	1205.29			0.10069
	1207.11			0.14392	1207.82			0.11134	1208.24			0.19649		1208.74			0.17761	1207.5			0.33673	1207.6			0.10001
	1209.41			0.13958	1210.12			0.13458	1210.54			0.18464		1211.04			0.19448	1209.8			0.27812	1209.9			0.09891
	1211.72			0.13117	1212.43			0.21203	1212.85			0.18532		1213.35			0.20816	1212.1			0.25986	1212.21			0.09885
	1214.02			0.12288	1214.73			0.31392	1215.15			0.19083		1215.66			0.19527	1214.41			0.2638	1214.51			0.10559
	1216.32			0.11858	1217.04			0.31342	1217.46			0.20538		1217.96			0.1781	1216.71			0.32086	1216.81			0.12535
	1218.63			0.12697	1219.34			0.27573	1219.77			0.20855		1220.27			0.17273	1219.02			0.33022	1219.12			0.14665
	1220.93			0.13748	1221.65			0.26587	1222.07			0.21197		1222.58			0.18067	1221.32			0.26919	1221.42			0.13189
	1223.24			0.14238	1223.95			0.18678	1224.38			0.21911		1224.89			0.22314	1223.63			0.25226	1223.73			0.10873
	1225.54			0.14006	1226.26			0.13839	1226.68			0.22965		1227.19			0.25799	1225.93			0.24735	1226.03			0.0954
	1227.84			0.13537	1228.56			0.11083	1228.99			0.23981		1229.5			0.20941	1228.23			0.24893	1228.34			0.09269
	1230.15			0.14708	1230.87			0.10534	1231.29			0.24046		1231.81			0.18241	1230.54			0.25278	1230.64			0.09132
	1232.45			0.21638	1233.17			0.11899	1233.6			0.23859		1234.11			0.18012	1232.84			0.25529	1232.95			0.0913
	1234.75			0.22226	1235.48			0.18128	1235.91			0.23247		1236.42			0.1883	1235.15			0.25507	1235.25			0.09489
	1237.06			0.16726	1237.78			0.26779	1238.21			0.23039		1238.73			0.25528	1237.45			0.25324	1237.56			0.12775
	1239.36			0.16105	1240.09			0.27591	1240.52			0.22273		1241.03			0.33165	1239.76			0.25217	1239.86			0.20512
	1241.66			0.16242	1242.39			0.21802	1242.82			0.21378		1243.34			0.27541	1242.06			0.25872	1242.16			0.15204
	1243.97			0.15724	1244.7			0.19404	1245.13			0.2145		1245.65			0.21808	1244.37			0.26302	1244.47			0.1034
	1246.27			0.15224	1247			0.18323	1247.44			0.2203		1247.95			0.19106	1246.67			0.26329	1246.77			0.09741
	1248.58			0.16608	1249.31			0.17015	1249.74			0.23721		1250.26			0.17756	1248.97			0.25945	1249.08			0.09779
	1250.88			0.20836	1251.61			0.17856	1252.05			0.23947		1252.57			0.17323	1251.28			0.25536	1251.38			0.10821
	1253.18			0.30327	1253.92			0.20545	1254.35			0.24869		1254.87			0.1704	1253.58			0.25271	1253.69			0.10777
	1255.49			0.38437	1256.22			0.26177	1256.66			0.29875		1257.18			0.16998	1255.89			0.25179	1255.99			0.10692
	1257.79			0.39996	1258.53			0.3029	1258.96			0.33657		1259.49			0.17041	1258.19			0.25265	1258.3			0.09934
	1260.09			0.3819	1260.83			0.23779	1261.27			0.26649		1261.79			0.17053	1260.5			0.25335	1260.6			0.10331
	1262.4			0.30754	1263.14			0.19918	1263.58			0.24494		1264.1			0.16985	1262.8			0.25367	1262.91			0.10456
	1264.7			0.26652	1265.44			0.18333	1265.88			0.24305		1266.41			0.16795	1265.11			0.25465	1265.21			0.10315
	1267			0.26087	1267.75			0.15665	1268.19			0.23563		1268.71			0.16477	1267.41			0.25643	1267.52			0.09528
	1269.31			0.29102	1270.05			0.13973	1270.49			0.1847		1271.02			0.16319	1269.71			0.25631	1269.82			0.08844
	1271.61			0.36748	1272.36			0.08991	1272.8			0.14386		1273.33			0.17531	1272.02			0.25614	1272.12			0.08946
	1273.92			0.42013	1274.66			0.06171	1275.11			0.20553		1275.63			0.21585	1274.32			0.25723	1274.43			0.09038
	1276.22			0.53844	1276.97			0.09083	1277.41			0.24145		1277.94			0.23728	1276.63			0.25797	1276.73			0.09361
	1278.52			0.64801	1279.27			0.10675	1279.72			0.29494		1280.25			0.1913	1278.93			0.25848	1279.04			0.09615
	1280.83			0.70431	1281.58			0.1098	1282.02			0.32194		1282.55			0.17251	1281.24			0.25737	1281.34			0.09713
	1283.13			0.6841	1283.88			0.11421	1284.33			0.2805		1284.86			0.16654	1283.54			0.25672	1283.65			0.09385
	1285.43			0.59676	1286.19			0.10772	1286.63			0.28597		1287.17			0.17466	1285.84			0.25765	1285.95			0.0942
	1287.74			0.57892	1288.49			0.11103	1288.94			0.33484		1289.47			0.19552	1288.15			0.25686	1288.26			0.09497
	1290.04			0.52378	1290.8			0.11254	1291.25			0.43482		1291.78			0.21208	1290.45			0.25539	1290.56			0.09532
	1292.34			0.37875	1293.1			0.1204	1293.55			0.52222		1294.09			0.18473	1292.76			0.25366	1292.87			0.09377
	1294.65			0.24061	1295.41			0.12228	1295.86			0.49918		1296.39			0.16701	1295.06			0.25206	1295.17			0.08949
	1296.95			0.16166	1297.71			0.12665	1298.16			0.4143		1298.7			0.16068	1297.37			0.25145	1297.47			0.08768
	1299.26			0.12782	1300.02			0.11828	1300.47			0.28734		1301.01			0.16185	1299.67			0.25342	1299.78			0.08717
	1301.56			0.10976	1302.32			0.14059	1302.77			0.24958		1303.31			0.17027	1301.98			0.25725	1302.08			0.08737
	1303.86			0.10517	1304.63			0.19272	1305.08			0.25613		1305.62			0.22944	1304.28			0.26022	1304.39			0.08787
	1306.17			0.10251	1306.93			0.23228	1307.39			0.25285		1307.93			0.30805	1306.58			0.26226	1306.69			0.08906
	1308.47			0.10159	1309.24			0.176	1309.69			0.24342		1310.23			0.28368	1308.89			0.25842	1309			0.09507
	1310.77			0.10261	1311.54			0.12128	1312			0.23756		1312.54			0.20339	1311.19			0.25308	1311.3			0.11203
	1313.08			0.10405	1313.85			0.092	1314.3			0.2465		1314.85			0.16382	1313.5			0.24767	1313.61			0.12391
	1315.38			0.10538	1316.15			0.08979	1316.61			0.26715		1317.16			0.15597	1315.8			0.24747	1315.91			0.11383
	1317.68			0.10727	1318.46			0.10148	1318.92			0.29698		1319.46			0.15416	1318.11			0.24957	1318.22			0.10072
	1319.99			0.11681	1320.76			0.10196	1321.22			0.29708		1321.77			0.16264	1320.41			0.25317	1320.52			0.09044
	1322.29			0.12657	1323.07			0.10127	1323.53			0.28489		1324.08			0.19544	1322.71			0.25518	1322.82			0.09982
	1324.6			0.13472	1325.37			0.10878	1325.83			0.27542		1326.38			0.20954	1325.02			0.25406	1325.13			0.10032
	1326.9			0.13744	1327.68			0.11919	1328.14			0.25987		1328.69			0.17685	1327.32			0.25191	1327.43			0.10218
	1329.2			0.13286	1329.98			0.1432	1330.44			0.24993		1331			0.15862	1329.63			0.25106	1329.74			0.09801
	1331.51			0.13057	1332.29			0.13758	1332.75			0.24271		1333.3			0.15102	1331.93			0.25241	1332.04			0.09346
	1333.81			0.12757	1334.59			0.14652	1335.06			0.24985		1335.61			0.14959	1334.24			0.25319	1334.35			0.09471
	1336.11			0.12465	1336.9			0.12792	1337.36			0.25031		1337.92			0.14929	1336.54			0.25334	1336.65			0.10259
	1338.42			0.12271	1339.2			0.12673	1339.67			0.24734		1340.22			0.15209	1338.85			0.25083	1338.96			0.09881
	1340.72			0.11963	1341.51			0.1435	1341.97			0.23967		1342.53			0.15125	1341.15			0.25027	1341.26			0.10418
	1343.03			0.11598	1343.81			0.22756	1344.28			0.23891		1344.84			0.15449	1343.45			0.26213	1343.57			0.11287
	1345.33			0.11126	1346.12			0.29195	1346.58			0.23755		1347.14			0.15688	1345.76			0.30159	1345.87			0.13996
	1347.63			0.10819	1348.42			0.21498	1348.89			0.24293		1349.45			0.1561	1348.06			0.30705	1348.18			0.1287
	1349.94			0.10859	1350.73			0.15066	1351.2			0.23698		1351.76			0.15478	1350.37			0.2705	1350.48			0.13347
	1352.24			0.1363	1353.03			0.12464	1353.5			0.22418		1354.06			0.15535	1352.67			0.25435	1352.78			0.20018
	1354.54			0.21861	1355.34			0.11425	1355.81			0.16785		1356.37			0.1625	1354.98			0.24868	1355.09			0.1452
	1356.85			0.29567	1357.64			0.1124	1358.11			0.12007		1358.68			0.16902	1357.28			0.24768	1357.39			0.09833
	1359.15			0.31348	1359.95			0.10907	1360.42			0.18793		1360.98			0.1687	1359.58			0.2471	1359.7			0.1248
	1361.45			0.28796	1362.25			0.07585	1362.73			0.21729		1363.29			0.16656	1361.89			0.24727	1362			0.20495
	1363.76			0.21343	1364.56			0.0485	1365.03			0.22124		1365.6			0.16264	1364.19			0.25127	1364.31			0.18514
	1366.06			0.19883	1366.86			0.15101	1367.34			0.22393		1367.9			0.1596	1366.5			0.2776	1366.61			0.21622
	1368.37			0.24379	1369.17			0.16647	1369.64			0.20901		1370.21			0.16962	1368.8			0.33784	1368.92			0.18672
	1370.67			0.28266	1371.47			0.15498	1371.95			0.16553		1372.52			0.18928	1371.11			0.34826	1371.22			0.21185
	1372.97			0.31804	1373.78			0.14677	1374.25			0.15449		1374.82			0.20721	1373.41			0.2919	1373.53			0.15414
	1375.28			0.30864	1376.08			0.14299	1376.56			0.19839		1377.13			0.17547	1375.72			0.25701	1375.83			0.11725
	1377.58			0.29436	1378.39			0.14067	1378.87			0.21805		1379.44			0.10854	1378.02			0.23995	1378.13			0.14113
	1379.88			0.35055	1380.69			0.1423	1381.17			0.22822		1381.74			0.04344	1380.32			0.24005	1380.44			0.12499
	1382.19			0.36285	1383			0.15137	1383.48			0.23009		1384.05			0.11707	1382.63			0.24509	1382.74			0.09236
	1384.49			0.36179	1385.3			0.22256	1385.78			0.23466		1386.36			0.15579	1384.93			0.24943	1385.05			0.08153
	1386.79			0.33329	1387.61			0.34013	1388.09			0.24878		1388.66			0.17164	1387.24			0.24803	1387.35			0.08057
	1389.1			0.25059	1389.91			0.33995	1390.39			0.29742		1390.97			0.17807	1389.54			0.24965	1389.66			0.08128
	1391.4			0.21822	1392.22			0.31882	1392.7			0.31874		1393.28			0.17562	1391.85			0.26798	1391.96			0.0939
	1393.71			0.186	1394.52			0.19462	1395.01			0.27011		1395.58			0.16243	1394.15			0.33671	1394.27			0.09566
	1396.01			0.16948	1396.83			0.14422	1397.31			0.27173		1397.89			0.15723	1396.45			0.35401	1396.57			0.0997
	1398.31			0.14553	1399.13			0.14824	1399.62			0.26714		1400.2			0.15701	1398.76			0.28393	1398.88			0.0924
	1400.62			0.15275	1401.44			0.14691	1401.92			0.21515		1402.51			0.16385	1401.06			0.2525	1401.18			0.08506
	1402.92			0.21809	1403.74			0.14515	1404.23			0.17727		1404.81			0.1715	1403.37			0.24678	1403.48			0.08431
	1405.22			0.23757	1406.05			0.12914	1406.54			0.1767		1407.12			0.16908	1405.67			0.24629	1405.79			0.08494
	1407.53			0.23659	1408.35			0.12295	1408.84			0.17464		1409.43			0.16634	1407.98			0.25783	1408.09			0.08334
	1409.83			0.23755	1410.66			0.11844	1411.15			0.2299		1411.73			0.15422	1410.28			0.28252	1410.4			0.08116
	1412.13			0.24601	1412.96			0.11994	1413.45			0.25019		1414.04			0.15596	1412.59			0.28707	1412.7			0.08058
	1414.44			0.29191	1415.27			0.12511	1415.76			0.25455		1416.35			0.16721	1414.89			0.26328	1415.01			0.0801
	1416.74			0.2274	1417.57			0.1431	1418.06			0.24914		1418.65			0.23639	1417.19			0.25199	1417.31			0.07968
	1419.05			0.16608	1419.88			0.16919	1420.37			0.23293		1420.96			0.31712	1419.5			0.25627	1419.62			0.07988
	1421.35			0.21117	1422.18			0.18438	1422.68			0.1753		1423.27			0.25198	1421.8			0.25939	1421.92			0.08056
	1423.65			0.21256	1424.49			0.16647	1424.98			0.13571		1425.57			0.18789	1424.11			0.25071	1424.23			0.08185
	1425.96			0.14542	1426.79			0.16147	1427.29			0.20408		1427.88			0.16184	1426.41			0.24348	1426.53			0.083
	1428.26			0.12632	1429.1			0.19747	1429.59			0.2315		1430.19			0.15334	1428.72			0.23932	1428.84			0.08365
	1430.56			0.12184	1431.4			0.27976	1431.9			0.22317		1432.49			0.16266	1431.02			0.25596	1431.14			0.08417
	1432.87			0.1235	1433.71			0.35619	1434.2			0.20494		1434.8			0.21188	1433.32			0.28842	1433.44			0.08243
	1435.17			0.14341	1436.01			0.34288	1436.51			0.13809		1437.11			0.29537	1435.63			0.27984	1435.75			0.081
	1437.47			0.18048	1438.32			0.35894	1438.82			0.11827		1439.41			0.27555	1437.93			0.23029	1438.05			0.07988
	1439.78			0.27087	1440.62			0.33503	1441.12			0.21307		1441.72			0.18658	1440.24			0.20905	1440.36			0.07952
	1442.08			0.3174	1442.93			0.3858	1443.43			0.25586		1444.03			0.10583	1442.54			0.22882	1442.66			0.07971
	1444.39			0.23943	1445.23			0.38139	1445.73			0.27172		1446.33			0.04423	1444.85			0.24603	1444.97			0.08286
	1446.69			0.17236	1447.54			0.42589	1448.04			0.29307		1448.64			0.11729	1447.15			0.2481	1447.27			0.08597
	1448.99			0.15964	1449.84			0.43568	1450.35			0.39948		1450.95			0.16622	1449.46			0.24583	1449.58			0.09729
	1451.3			0.16249	1452.15			0.45059	1452.65			0.50345		1453.25			0.19526	1451.76			0.24375	1451.88			0.09489
	1453.6			0.16177	1454.45			0.37748	1454.96			0.50712		1455.56			0.17553	1454.06			0.24207	1454.19			0.09227
	1455.9			0.14623	1456.76			0.26091	1457.26			0.47596		1457.87			0.15768	1456.37			0.24066	1456.49			0.08474
	1458.21			0.13337	1459.06			0.21243	1459.57			0.37109		1460.17			0.14151	1458.67			0.23888	1458.79			0.08458
	1460.51			0.13824	1461.37			0.17646	1461.87			0.30929		1462.48			0.1423	1460.98			0.23444	1461.1			0.10731
	1462.81			0.16085	1463.67			0.16799	1464.18			0.30322		1464.79			0.14324	1463.28			0.21992	1463.4			0.14718
	1465.12			0.22068	1465.98			0.15362	1466.49			0.34327		1467.09			0.15291	1465.59			0.18967	1465.71			0.1274
	1467.42			0.29845	1468.28			0.14689	1468.79			0.41724		1469.4			0.1884	1467.89			0.20404	1468.01			0.08841
	1469.73			0.30157	1470.59			0.15743	1471.1			0.43006		1471.71			0.21563	1470.19			0.28398	1470.32			0.07808
	1472.03			0.22203	1472.89			0.23004	1473.4			0.3347		1474.01			0.17842	1472.5			0.30553	1472.62			0.07697
	1474.33			0.18386	1475.2			0.3118	1475.71			0.2693		1476.32			0.15103	1474.8			0.26993	1474.93			0.0782
	1476.64			0.2181	1477.5			0.26152	1478.02			0.19889		1478.63			0.14291	1477.11			0.24955	1477.23			0.08716
	1478.94			0.35367	1479.81			0.22556	1480.32			0.13987		1480.93			0.13969	1479.41			0.23636	1479.54			0.11145
	1481.24			0.5285	1482.11			0.25755	1482.63			0.19284		1483.24			0.14581	1481.72			0.23773	1481.84			0.18033
	1483.55			0.57662	1484.42			0.30524	1484.93			0.19237		1485.55			0.15677	1484.02			0.239	1484.14			0.24675
	1485.85			0.5838	1486.72			0.23679	1487.24			0.19058		1487.85			0.16801	1486.33			0.23961	1486.45			0.15753
	1488.15			0.55486	1489.03			0.20704	1489.54			0.25615		1490.16			0.15813	1488.63			0.24063	1488.75			0.09853
	1490.46			0.45162	1491.33			0.20351	1491.85			0.28892		1492.47			0.14295	1490.93			0.2421	1491.06			0.0922
	1492.76			0.36321	1493.64			0.20935	1494.16			0.31352		1494.78			0.13758	1493.24			0.24477	1493.36			0.10558
	1495.07			0.24476	1495.94			0.23739	1496.46			0.37839		1497.08			0.13539	1495.54			0.24642	1495.67			0.13604
	1497.37			0.21531	1498.25			0.29945	1498.77			0.4396		1499.39			0.13267	1497.85			0.24504	1497.97			0.12064
	1499.67			0.28089	1500.55			0.41749	1501.07			0.42123		1501.7			0.13989	1500.15			0.24462	1500.28			0.09279
	1501.98			0.34172	1502.86			0.4842	1503.38			0.4246		1504			0.17138	1502.46			0.24247	1502.58			0.08168
	1504.28			0.39138	1505.16			0.50646	1505.68			0.36989		1506.31			0.23609	1504.76			0.24283	1504.89			0.08081
	1506.58			0.37938	1507.47			0.48857	1507.99			0.34887		1508.62			0.26054	1507.07			0.24256	1507.19			0.0805
	1508.89			0.364	1509.77			0.38804	1510.3			0.33784		1510.92			0.16543	1509.37			0.24514	1509.5			0.08043
	1511.19			0.33861	1512.08			0.25957	1512.6			0.27762		1513.23			0.12397	1511.67			0.24623	1511.8			0.07934
	1513.49			0.25234	1514.38			0.19891	1514.91			0.25564		1515.54			0.1197	1513.98			0.24443	1514.1			0.07864
	1515.8			0.21043	1516.69			0.17943	1517.21			0.30227		1517.84			0.1205	1516.28			0.24318	1516.41			0.07703
	1518.1			0.19603	1518.99			0.17321	1519.52			0.32344		1520.15			0.12198	1518.59			0.243	1518.71			0.07714
	1520.41			0.2042	1521.3			0.17598	1521.83			0.31386		1522.46			0.12347	1520.89			0.25473	1521.02			0.07723
	1522.71			0.2564	1523.6			0.18224	1524.13			0.30028		1524.76			0.12362	1523.2			0.30949	1523.32			0.0882
	1525.01			0.24974	1525.91			0.18833	1526.44			0.31362		1527.07			0.12248	1525.5			0.30614	1525.63			0.08956
	1527.32			0.17223	1528.21			0.18967	1528.74			0.32128		1529.38			0.11235	1527.8			0.17887	1527.93			0.09379
	1529.62			0.1432	1530.52			0.19061	1531.05			0.32632		1531.68			0.10113	1530.11			0.14683	1530.24			0.08954
	1531.92			0.13402	1532.82			0.1907	1533.35			0.33874		1533.99			0.10194	1532.41			0.21465	1532.54			0.08711
	1534.23			0.13089	1535.13			0.18849	1535.66			0.35182		1536.3			0.10349	1534.72			0.23683	1534.85			0.089
	1536.53			0.13025	1537.43			0.18401	1537.97			0.35944		1538.6			0.11935	1537.02			0.24161	1537.15			0.08902
	1538.83			0.13405	1539.74			0.17882	1540.27			0.35889		1540.91			0.12413	1539.33			0.2436	1539.45			0.08799
	1541.14			0.13474	1542.04			0.17407	1542.58			0.33768		1543.22			0.1287	1541.63			0.24413	1541.76			0.09589
	1543.44			0.13281	1544.35			0.17202	1544.88			0.30945		1545.52			0.13116	1543.94			0.24446	1544.06			0.09352
	1545.75			0.13485	1546.65			0.18204	1547.19			0.29156		1547.83			0.13237	1546.24			0.24252	1546.37			0.09187
	1548.05			0.13853	1548.96			0.19484	1549.49			0.28217		1550.14			0.13251	1548.54			0.24155	1548.67			0.08316
	1550.35			0.14801	1551.26			0.2165	1551.8			0.3059		1552.44			0.13478	1550.85			0.24271	1550.98			0.07699
	1552.66			0.15805	1553.57			0.26807	1554.11			0.32613		1554.75			0.13896	1553.15			0.24487	1553.28			0.07797
	1554.96			0.18035	1555.87			0.2947	1556.41			0.32694		1557.06			0.14221	1555.46			0.24738	1555.59			0.08
	1557.26			0.22358	1558.18			0.2426	1558.72			0.27581		1559.36			0.144	1557.76			0.24823	1557.89			0.08235
	1559.57			0.33644	1560.48			0.20157	1561.02			0.24156		1561.67			0.14473	1560.07			0.25055	1560.2			0.08534
	1561.87			0.51812	1562.79			0.18074	1563.33			0.31377		1563.98			0.14446	1562.37			0.25193	1562.5			0.08767
	1564.18			0.56346	1565.09			0.16917	1565.64			0.34115		1566.28			0.14422	1564.67			0.2532	1564.81			0.09128
	1566.48			0.55167	1567.4			0.15509	1567.94			0.34742		1568.59			0.14394	1566.98			0.25257	1567.11			0.09432
	1568.78			0.54207	1569.7			0.15134	1570.25			0.35771		1570.9			0.14503	1569.28			0.24779	1569.41			0.09791
	1571.09			0.40871	1572.01			0.15022	1572.55			0.40536		1573.2			0.14716	1571.59			0.24326	1571.72			0.09532
	1573.39			0.3074	1574.31			0.14939	1574.86			0.4219		1575.51			0.14806	1573.89			0.2404	1574.02			0.09047
	1575.69			0.26491	1576.62			0.15651	1577.16			0.32373		1577.82			0.1483	1576.2			0.24063	1576.33			0.08231
	1578			0.23397	1578.92			0.16719	1579.47			0.26194		1580.12			0.14672	1578.5			0.2458	1578.63			0.08083
	1580.3			0.21805	1581.23			0.22223	1581.78			0.25256		1582.43			0.14558	1580.81			0.25179	1580.94			0.08071
	1582.6			0.21535	1583.53			0.26018	1584.08			0.29294		1584.74			0.14703	1583.11			0.24976	1583.24			0.08096
	1584.91			0.20421	1585.84			0.20052	1586.39			0.3148		1587.05			0.14813	1585.41			0.24435	1585.55			0.07949
	1587.21			0.18551	1588.14			0.16509	1588.69			0.32331		1589.35			0.14875	1587.72			0.24029	1587.85			0.08023
	1589.52			0.17053	1590.45			0.1526	1591			0.32054		1591.66			0.14875	1590.02			0.23935	1590.16			0.08116
	1591.82			0.14689	1592.75			0.15133	1593.3			0.30646		1593.97			0.14895	1592.33			0.24388	1592.46			0.0805
	1594.12			0.14056	1595.06			0.15709	1595.61			0.2501		1596.27			0.14922	1594.63			0.24843	1594.76			0.08006
	1596.43			0.13365	1597.36			0.1766	1597.92			0.22345		1598.58			0.14869	1596.94			0.25176	1597.07			0.08176
	1598.73			0.12698	1599.67			0.24163	1600.22			0.34919		1600.89			0.14786	1599.24			0.25243	1599.37			0.08208
	1601.03			0.12398	1601.97			0.33522	1602.53			0.41249		1603.19			0.14709	1601.54			0.25272	1601.68			0.08205
	1603.34			0.12384	1604.28			0.34537	1604.83			0.35107		1605.5			0.14619	1603.85			0.25255	1603.98			0.07795
	1605.64			0.12646	1606.58			0.31132	1607.14			0.33261		1607.81			0.1464	1606.15			0.24921	1606.29			0.07383
	1607.94			0.12615	1608.89			0.21615	1609.45			0.3368		1610.11			0.14747	1608.46			0.2473	1608.59			0.06981
	1610.25			0.12284	1611.19			0.17123	1611.75			0.33207		1612.42			0.14887	1610.76			0.24294	1610.9			0.06652
	1612.55			0.12295	1613.5			0.16519	1614.06			0.332		1614.73			0.14927	1613.07			0.24351	1613.2			0.06489
	1614.86			0.12101	1615.8			0.16572	1616.36			0.33134		1617.03			0.14879	1615.37			0.24139	1615.51			0.06358
	1617.16			0.1178	1618.11			0.16853	1618.67			0.33566		1619.34			0.1508	1617.68			0.2368	1617.81			0.06379
	1619.46			0.11397	1620.41			0.17098	1620.97			0.3396		1621.65			0.15422	1619.98			0.23413	1620.11			0.06372
	1621.77			0.11203	1622.72			0.1717	1623.28			0.34006		1623.95			0.15598	1622.28			0.23013	1622.42			0.06494
	1624.07			0.11304	1625.02			0.17082	1625.59			0.34717		1626.26			0.15599	1624.59			0.22719	1624.72			0.06634
	1626.37			0.11508	1627.33			0.17064	1627.89			0.3483		1628.57			0.1527	1626.89			0.22464	1627.03			0.06833
	1628.68			0.117	1629.63			0.17126	1630.2			0.33915		1630.87			0.15017	1629.2			0.224	1629.33			0.06968
	1630.98			0.1175	1631.94			0.17669	1632.5			0.32585		1633.18			0.1504	1631.5			0.22401	1631.64			0.07209
	1633.28			0.11654	1634.24			0.1843	1634.81			0.30188		1635.49			0.15175	1633.81			0.22437	1633.94			0.07227
	1635.59			0.11621	1636.55			0.19447	1637.11			0.29214		1637.79			0.1523	1636.11			0.22456	1636.25			0.07169
	1637.89			0.11775	1638.85			0.20523	1639.42			0.28761		1640.1			0.15164	1638.41			0.22325	1638.55			0.06976
	1640.2			0.12089	1641.16			0.21295	1641.73			0.28277		1642.41			0.15034	1640.72			0.22174	1640.86			0.06922
	1642.5			0.1177	1643.46			0.2225	1644.03			0.28417		1644.71			0.14894	1643.02			0.22289	1643.16			0.06834
	1644.8			0.11966	1645.77			0.23707	1646.34			0.30932		1647.02			0.14753	1645.33			0.2253	1645.47			0.06794
	1647.11			0.14049	1648.07			0.23485	1648.64			0.38176		1649.33			0.14607	1647.63			0.22441	1647.77			0.06727
	1649.41			0.20827	1650.38			0.24745	1650.95			0.41628		1651.63			0.14455	1649.94			0.22086	1650.07			0.06635
	1651.71			0.22281	1652.68			0.24439	1653.26			0.35734		1653.94			0.14399	1652.24			0.21865	1652.38			0.0646
	1654.02			0.15187	1654.99			0.25893	1655.56			0.32182		1656.25			0.14359	1654.55			0.21811	1654.68			0.06328
	1656.32			0.12717	1657.29			0.26706	1657.87			0.31483		1658.55			0.14403	1656.85			0.22088	1656.99			0.06137
	1658.62			0.12213	1659.6			0.22527	1660.17			0.31871		1660.86			0.14468	1659.15			0.22236	1659.29			0.06067
	1660.93			0.12217	1661.9			0.18606	1662.48			0.32536		1663.17			0.14504	1661.46			0.22211	1661.6			0.06041
	1663.23			0.12448	1664.21			0.28843	1664.78			0.32767		1665.47			0.14512	1663.76			0.22017	1663.9			0.06127
	1665.54			0.12776	1666.51			0.38523	1667.09			0.33297		1667.78			0.1454	1666.07			0.21795	1666.21			0.06249
	1667.84			0.13147	1668.82			0.48581	1669.4			0.37702		1670.09			0.14568	1668.37			0.21806	1668.51			0.06423
	1670.14			0.1287	1671.12			0.58949	1671.7			0.42656		1672.39			0.14629	1670.68			0.21855	1670.82			0.06545
	1672.45			0.13186	1673.43			0.65669	1674.01			0.46328		1674.7			0.14699	1672.98			0.22031	1673.12			0.06616
	1674.75			0.1554	1675.73			0.77983	1676.31			0.6063		1677.01			0.14671	1675.28			0.22013	1675.42			0.06586
	1677.05			0.24044	1678.04			0.832	1678.62			0.68162		1679.32			0.14666	1677.59			0.23393	1677.73			0.06641
	1679.36			0.28296	1680.34			0.82162	1680.93			0.68797		1681.62			0.1469	1679.89			0.24275	1680.03			0.06715
	1681.66			0.21931	1682.65			0.71727	1683.23			0.69412		1683.93			0.14775	1682.2			0.24327	1682.34			0.06816
	1683.96			0.16669	1684.95			0.63388	1685.54			0.5854		1686.24			0.14919	1684.5			0.22976	1684.64			0.06832
	1686.27			0.12392	1687.26			0.60879	1687.84			0.48858		1688.54			0.15047	1686.81			0.20956	1686.95			0.06695
	1688.57			0.07374	1689.56			0.57446	1690.15			0.43535		1690.85			0.15055	1689.11			0.20398	1689.25			0.06615
	1690.88			0.07077	1691.87			0.59429	1692.45			0.36544		1693.16			0.14929	1691.42			0.2028	1691.56			0.06602
	1693.18			0.12482	1694.17			0.56788	1694.76			0.33278		1695.46			0.14742	1693.72			0.20447	1693.86			0.06757
	1695.48			0.13731	1696.48			0.49937	1697.07			0.31303		1697.77			0.14683	1696.02			0.207	1696.17			0.06865
	1697.79			0.12873	1698.78			0.48337	1699.37			0.28965		1700.08			0.14713	1698.33			0.20657	1698.47			0.06902
	1700.09			0.07143	1701.09			0.45884	1701.68			0.25882		1702.38			0.14864	1700.63			0.20351	1700.77			0.06977
	1702.39			0.0651	1703.39			0.52172	1703.98			0.24423		1704.69			0.15001	1702.94			0.20065	1703.08			0.07187
	1704.7			0.13709	1705.7			0.5126	1706.29			0.26812		1707			0.15034	1705.24			0.19866	1705.38			0.07378
	1707			0.15842	1708			0.46897	1708.59			0.29986		1709.3			0.15053	1707.55			0.19906	1707.69			0.07478
	1709.3			0.14932	1710.31			0.35788	1710.9			0.34087		1711.61			0.15144	1709.85			0.19988	1709.99			0.07476
	1711.61			0.08902	1712.61			0.30277	1713.21			0.40611		1713.92			0.15256	1712.15			0.1986	1712.3			0.07474
	1713.91			0.02604	1714.92			0.30666	1715.51			0.40306		1716.22			0.15344	1714.46			0.1964	1714.6			0.07469
	1716.22			0.08336	1717.22			0.30817	1717.82			0.32745		1718.53			0.15387	1716.76			0.1959	1716.91			0.07552
	1718.52			0.17153	1719.53			0.33992	1720.12			0.32021		1720.84			0.15297	1719.07			0.19389	1719.21			0.07593
	1720.82			0.19318	1721.83			0.38474	1722.43			0.3825		1723.14			0.15174	1721.37			0.19278	1721.52			0.07669
	1723.13			0.18953	1724.14			0.43957	1724.74			0.41912		1725.45			0.15897	1723.68			0.19863	1723.82			0.07766
	1725.43			0.16873	1726.44			0.45141	1727.04			0.35048		1727.76			0.17119	1725.98			0.20351	1726.13			0.07829
	1727.73			0.16387	1728.75			0.49667	1729.35			0.32795		1730.06			0.17818	1728.29			0.21508	1728.43			0.08006
	1730.04			0.16466	1731.05			0.52935	1731.65			0.32774		1732.37			0.17197	1730.59			0.22597	1730.73			0.0825
	1732.34			0.1658	1733.36			0.58607	1733.96			0.33567		1734.68			0.16036	1732.89			0.22528	1733.04			0.08411
	1734.64			0.16177	1735.66			0.56524	1736.26			0.33926		1736.98			0.15587	1735.2			0.20799	1735.34			0.08404
	1736.95			0.15648	1737.97			0.42992	1738.57			0.34305		1739.29			0.15404	1737.5			0.19212	1737.65			0.08452
	1739.25			0.1487	1740.27			0.35677	1740.88			0.39279		1741.6			0.15216	1739.81			0.18815	1739.95			0.08837
	1741.56			0.1406	1742.58			0.34225	1743.18			0.39919		1743.9			0.1519	1742.11			0.18819	1742.26			0.09322
	1743.86			0.12531	1744.88			0.33043	1745.49			0.32517		1746.21			0.15248	1744.42			0.19515	1744.56			0.09675
	1746.16			0.12042	1747.19			0.32992	1747.79			0.31777		1748.52			0.15014	1746.72			0.21522	1746.87			0.09645
	1748.47			0.11973	1749.49			0.3361	1750.1			0.33623		1750.82			0.14985	1749.02			0.25612	1749.17			0.09119
	1750.77			0.12729	1751.8			0.39008	1752.4			0.40408		1753.13			0.15014	1751.33			0.26969	1751.48			0.09083
	1753.07			0.15028	1754.1			0.44766	1754.71			0.42748		1755.44			0.14751	1753.63			0.24586	1753.78			0.08727
	1755.38			0.15621	1756.41			0.38057	1757.02			0.41776		1757.74			0.14528	1755.94			0.22833	1756.08			0.0831
	1757.68			0.16043	1758.71			0.36888	1759.32			0.41451		1760.05			0.15418	1758.24			0.2013	1758.39			0.07719
	1759.98			0.16259	1761.02			0.44217	1761.63			0.35584		1762.36			0.16897	1760.55			0.18398	1760.69			0.07083
	1762.29			0.18024	1763.32			0.52225	1763.93			0.33301		1764.67			0.18	1762.85			0.18614	1763			0.06956
	1764.59			0.19725	1765.63			0.52992	1766.24			0.32758		1766.97			0.16892	1765.16			0.20213	1765.3			0.07292
	1766.9			0.20136	1767.93			0.57474	1768.55			0.33235		1769.28			0.15237	1767.46			0.23554	1767.61			0.10681
	1769.2			0.19074	1770.24			0.53031	1770.85			0.34098		1771.59			0.14454	1769.76			0.2349	1769.91			0.18224
	1771.5			0.17415	1772.54			0.50243	1773.16			0.36127		1773.89			0.14302	1772.07			0.19688	1772.22			0.13323
	1773.81			0.17128	1774.85			0.54628	1775.46			0.37288		1776.2			0.15012	1774.37			0.19921	1774.52			0.08644
	1776.11			0.18629	1777.15			0.53837	1777.77			0.37976		1778.51			0.16912	1776.68			0.23488	1776.83			0.08226
	1778.41			0.20259	1779.46			0.42661	1780.07			0.3873		1780.81			0.18936	1778.98			0.31141	1779.13			0.08189
	1780.72			0.2084	1781.76			0.34059	1782.38			0.39603		1783.12			0.18041	1781.29			0.32539	1781.43			0.08328
	1783.02			0.17615	1784.07			0.35483	1784.69			0.42966		1785.43			0.16368	1783.59			0.24815	1783.74			0.0844
	1785.32			0.07089	1786.37			0.39098	1786.99			0.51508		1787.73			0.14655	1785.9			0.20173	1786.04			0.08363
	1787.63			0	1788.68			0.32272	1789.3			0.61246		1790.04			0.14439	1788.2			0.1857	1788.35			0.08237
	1789.93			0.06877	1790.98			0.2988	1791.6			0.61022		1792.35			0.14391	1790.5			0.18283	1790.65			0.07919
	1792.24			0.16137	1793.29			0.2889	1793.91			0.53234		1794.65			0.1427	1792.81			0.18574	1792.96			0.07311
	1794.54			0.22116	1795.59			0.27725	1796.21			0.49269		1796.96			0.14151	1795.11			0.18308	1795.26			0.08058
	1796.84			0.25158	1797.9			0.2573	1798.52			0.47496		1799.27			0.14114	1797.42			0.17945	1797.57			0.09935
	1799.15			0.25701	1800.2			0.26571	1800.83			0.47598		1801.57			0.14029	1799.72			0.17243	1799.87			0.12951
	1801.45			0.25969	1802.51			0.2814	1803.13			0.4835		1803.88			0.14022	1802.03			0.17154	1802.18			0.11585
	1803.75			0.263	1804.81			0.29833	1805.44			0.49368		1806.19			0.14064	1804.33			0.18401	1804.48			0.11044
	1806.06			0.27351	1807.12			0.35119	1807.74			0.50187		1808.49			0.15912	1806.63			0.24243	1806.79			0.11992
	1808.36			0.29705	1809.42			0.40127	1810.05			0.51246		1810.8			0.2161	1808.94			0.25482	1809.09			0.15322
	1810.67			0.33947	1811.73			0.3515	1812.36			0.53204		1813.11			0.30139	1811.24			0.18945	1811.39			0.14167
	1812.97			0.35506	1814.03			0.36798	1814.66			0.54114		1815.41			0.28687	1813.55			0.17684	1813.7			0.15244
	1815.27			0.34861	1816.34			0.39138	1816.97			0.50337		1817.72			0.18857	1815.85			0.19313	1816			0.23342
	1817.58			0.32665	1818.64			0.36338	1819.27			0.48744		1820.03			0.14305	1818.16			0.22335	1818.31			0.23281
	1819.88			0.27952	1820.95			0.40913	1821.58			0.503		1822.33			0.135	1820.46			0.22706	1820.61			0.26419
	1822.18			0.23688	1823.25			0.48901	1823.88			0.49347		1824.64			0.15131	1822.77			0.19233	1822.92			0.19268
	1824.49			0.16886	1825.56			0.4635	1826.19			0.56313		1826.95			0.1967	1825.07			0.17665	1825.22			0.13893
	1826.79			0.08825	1827.86			0.44333	1828.5			0.57858		1829.25			0.23446	1827.37			0.19929	1827.53			0.13928
	1829.09			0.09435	1830.17			0.44494	1830.8			0.59407		1831.56			0.18841	1829.68			0.28107	1829.83			0.16415
	1831.4			0.18002	1832.47			0.37227	1833.11			0.6135		1833.87			0.14867	1831.98			0.33071	1832.14			0.20399
	1833.7			0.217	1834.78			0.33293	1835.41			0.64262		1836.17			0.13154	1834.29			0.27056	1834.44			0.19377
	1836.01			0.2235	1837.08			0.31322	1837.72			0.67098		1838.48			0.13025	1836.59			0.21069	1836.74			0.16735
	1838.31			0.20594	1839.39			0.31125	1840.02			0.69209		1840.79			0.1296	1838.9			0.20248	1839.05			0.184
	1840.61			0.21868	1841.69			0.30014	1842.33			0.74472		1843.09			0.13854	1841.2			0.21145	1841.35			0.25724
	1842.92			0.27367	1844			0.28647	1844.64			0.78146		1845.4			0.16833	1843.5			0.20916	1843.66			0.37582
	1845.22			0.31101	1846.3			0.28626	1846.94			0.8018		1847.71			0.19701	1845.81			0.17472	1845.96			0.46208
	1847.52			0.33852	1848.61			0.2937	1849.25			0.82375		1850.01			0.16451	1848.11			0.1575	1848.27			0.51835
	1849.83			0.34655	1850.91			0.31187	1851.55			0.83238		1852.32			0.13644	1850.42			0.16228	1850.57			0.5899
	1852.13			0.35479	1853.22			0.38017	1853.86			0.8413		1854.63			0.13469	1852.72			0.19551	1852.88			0.59622
	1854.43			0.36772	1855.52			0.47717	1856.17			0.83523		1856.94			0.14687	1855.03			0.25677	1855.18			0.56862
	1856.74			0.38245	1857.83			0.47947	1858.47			0.87194		1859.24			0.17346	1857.33			0.26233	1857.49			0.56473
	1859.04			0.42689	1860.13			0.45323	1860.78			0.90114		1861.55			0.21894	1859.64			0.19707	1859.79			0.56901
	1861.35			0.48379	1862.44			0.51403	1863.08			0.97389		1863.86			0.25029	1861.94			0.16834	1862.09			0.58643
	1863.65			0.60256	1864.74			0.61174	1865.39			1.00404		1866.16			0.18996	1864.24			0.17834	1864.4			0.62434
	1865.95			0.7024	1867.05			0.63351	1867.69			1.00954		1868.47			0.1475	1866.55			0.25991	1866.7			0.67714
	1868.26			0.73477	1869.35			0.56534	1870			0.9917		1870.78			0.12684	1868.85			0.30332	1869.01			0.71153
	1870.56			0.80068	1871.66			0.4582	1872.31			0.96913		1873.08			0.13559	1871.16			0.24749	1871.31			0.73548
	1872.86			0.79595	1873.96			0.40134	1874.61			0.95576		1875.39			0.15502	1873.46			0.20622	1873.62			0.72692
	1875.17			0.72847	1876.27			0.37546	1876.92			0.95259		1877.7			0.19095	1875.77			0.18682	1875.92			0.73334
	1877.47			0.63901	1878.57			0.36627	1879.22			0.96778		1880			0.16459	1878.07			0.17925	1878.23			0.76427
	1879.77			0.60679	1880.88			0.35642	1881.53			0.97474		1882.31			0.14917	1880.37			0.1792	1880.53			0.77562
	1882.08			0.60647	1883.18			0.34271	1883.84			0.99388		1884.62			0.12303	1882.68			0.17854	1882.84			0.78901
	1884.38			0.59786	1885.49			0.34492	1886.14			1.06943		1886.92			0.12198	1884.98			0.19294	1885.14			0.7811
	1886.69			0.57991	1887.79			0.36171	1888.45			1.18669		1889.23			0.12715	1887.29			0.22618	1887.45			0.74792
	1888.99			0.54844	1890.1			0.38061	1890.75			1.20395		1891.54			0.14834	1889.59			0.23229	1889.75			0.70455
	1891.29			0.49984	1892.4			0.39134	1893.06			1.1426		1893.84			0.17894	1891.9			0.18851	1892.05			0.66769
	1893.6			0.46867	1894.71			0.4003	1895.36			1.15372		1896.15			0.2376	1894.2			0.16578	1894.36			0.65985
	1895.9			0.45789	1897.01			0.41318	1897.67			1.25125		1898.46			0.2642	1896.51			0.16212	1896.66			0.67728
	1898.2			0.45601	1899.32			0.42903	1899.98			1.33558		1900.76			0.19914	1898.81			0.19026	1898.97			0.69783
	1900.51			0.50898	1901.62			0.44588	1902.28			1.35676		1903.07			0.15943	1901.11			0.2514	1901.27			0.7048
	1902.81			0.51194	1903.93			0.4536	1904.59			1.41121		1905.38			0.15455	1903.42			0.26952	1903.58			0.70898
	1905.11			0.44958	1906.23			0.46315	1906.89			1.54492		1907.68			0.16363	1905.72			0.2256	1905.88			0.7144
	1907.42			0.49249	1908.54			0.47281	1909.2			1.63044		1909.99			0.18378	1908.03			0.21093	1908.19			0.71813
	1909.72			0.55459	1910.84			0.48116	1911.5			1.61921		1912.3			0.20988	1910.33			0.22531	1910.49			0.70324
	1912.03			0.5167	1913.15			0.47127	1913.81			1.63096		1914.6			0.17106	1912.64			0.25473	1912.8			0.58922
	1914.33			0.51507	1915.45			0.45747	1916.12			1.64752		1916.91			0.20658	1914.94			0.30041	1915.1			0.38035
	1916.63			0.57354	1917.76			0.46087	1918.42			1.66275		1919.22			0.27528	1917.24			0.40976	1917.4			0.2327
	1918.94			0.56418	1920.06			0.52687	1920.73			1.66703		1921.52			0.20419	1919.55			0.4892	1919.71			0.07747
	1921.24			0.57194	1922.37			0.62854	1923.03			1.69919		1923.83			0.15647	1921.85			0.44162	1922.01			0.02085
	1923.54			0.65197	1924.67			0.60531	1925.34			1.7559		1926.14			0.20467	1924.16			0.37772	1924.32			0.02672
	1925.85			0.62159	1926.98			0.55418	1927.65			1.77358		1928.44			0.25348	1926.46			0.34641	1926.62			0.03601
	1928.15			0.60006	1929.28			0.59033	1929.95			1.75501		1930.75			0.18936	1928.77			0.33422	1928.93			0.04651
	1930.45			0.59411	1931.59			0.64234	1932.26			1.79074		1933.06			0.16434	1931.07			0.35707	1931.23			0.04673
	1932.76			0.54741	1933.89			0.63383	1934.56			1.85588		1935.36			0.21499	1933.38			0.45539	1933.54			0.04733
	1935.06			0.60638	1936.2			0.67356	1936.87			1.91124		1937.67			0.27158	1935.68			0.48944	1935.84			0.04781
	1937.37			0.63498	1938.5			0.692	1939.17			1.96168		1939.98			0.22164	1937.98			0.48928	1938.15			0.04861
	1939.67			0.59761	1940.81			0.66077	1941.48			2.03249		1942.28			0.17847	1940.29			0.46904	1940.45			0.04854
	1941.97			0.64665	1943.11			0.67472	1943.79			2.10257		1944.59			0.16433	1942.59			0.44141	1942.75			0.0488
	1944.28			0.71556	1945.42			0.70856	1946.09			2.17726		1946.9			0.17527	1944.9			0.563	1945.06			0.04817
	1946.58			0.72988	1947.72			0.80685	1948.4			2.18909		1949.21			0.18718	1947.2			0.68957	1947.36			0.0477
	1948.88			0.72841	1950.03			0.86197	1950.7			2.15063		1951.51			0.23911	1949.51			0.75161	1949.67			0.04749
	1951.19			0.697	1952.33			0.75865	1953.01			2.13623		1953.82			0.30571	1951.81			0.76137	1951.97			0.048
	1953.49			0.65571	1954.64			0.70693	1955.31			2.12545		1956.13			0.30803	1954.11			0.78788	1954.28			0.04794
	1955.79			0.61875	1956.94			0.7736	1957.62			2.09841		1958.43			0.39435	1956.42			0.7985	1956.58			0.04797
	1958.1			0.60133	1959.25			0.86275	1959.93			2.05169		1960.74			0.36987	1958.72			0.86068	1958.89			0.04759
	1960.4			0.60321	1961.55			0.87904	1962.23			1.98014		1963.05			0.2908	1961.03			0.98753	1961.19			0.04789
	1962.71			0.66325	1963.86			0.89577	1964.54			1.91873		1965.35			0.28696	1963.33			1.1315	1963.5			0.04769
	1965.01			0.68463	1966.16			0.8445	1966.84			1.87472		1967.66			0.32661	1965.64			1.24128	1965.8			0.04801
	1967.31			0.63592	1968.47			0.80407	1969.15			1.85245		1969.97			0.25434	1967.94			1.31119	1968.11			0.04864
	1969.62			0.67026	1970.77			0.83603	1971.46			1.79472		1972.27			0.21177	1970.25			1.325	1970.41			0.04719
	1971.92			0.74904	1973.08			0.92086	1973.76			1.74031		1974.58			0.19998	1972.55			1.33584	1972.71			0.04632
	1974.22			0.78459	1975.38			0.87046	1976.07			1.71563		1976.89			0.18318	1974.85			1.34458	1975.02			0.04591
	1976.53			0.7614	1977.69			0.80106	1978.37			1.6699		1979.19			0.19123	1977.16			1.38516	1977.32			0.04484
	1978.83			0.71329	1979.99			0.813	1980.68			1.63353		1981.5			0.24078	1979.46			1.44968	1979.63			0.0442
	1981.13			0.62107	1982.3			0.88495	1982.98			1.50084		1983.81			0.30198	1981.77			1.43995	1981.93			0.04377
	1983.44			0.58253	1984.6			0.94164	1985.29			1.18473		1986.11			0.30814	1984.07			1.35302	1984.24			0.04332
	1985.74			0.57725	1986.91			0.98564	1987.6			0.72894		1988.42			0.34501	1986.38			1.24928	1986.54			0.0431
	1988.05			0.56797	1989.21			1.03571	1989.9			0.29226		1990.73			0.35868	1988.68			1.20926	1988.85			0.04253
	1990.35			0.57376	1991.52			1.07107	1992.21			0.11441		1993.03			0.41881	1990.98			1.25619	1991.15			0.04172
	1992.65			0.58684	1993.82			1.00356	1994.51			0.08082		1995.34			0.42038	1993.29			1.31225	1993.46			0.04107
	1994.96			0.66311	1996.13			0.97486	1996.82			0.07882		1997.65			0.41599	1995.59			1.27612	1995.76			0.04116
	1997.26			0.70319	1998.43			0.98734	1999.12			0.13662		1999.95			0.39635	1997.9			1.09535	1998.06			0.04088
	1999.56			0.67488	2000.74			1.00926	2001.43			0.14805		2002.26			0.46887	2000.2			0.63773	2000.37			0.0399
	2001.87			0.70295	2003.04			1.04155	2003.74			0.07987		2004.57			0.50249	2002.51			0.22904	2002.67			0.04089
	2004.17			0.77949	2005.35			1.04255	2006.04			0.0452		2006.87			0.5053	2004.81			0.15471	2004.98			0.05273
	2006.47			0.78304	2007.65			1.13682	2008.35			0.03803		2009.18			0.46678	2007.12			0.0966	2007.28			0.0552
	2008.78			0.71259	2009.96			1.23313	2010.65			0.03459		2011.49			0.49332	2009.42			0.02913	2009.59			0.05881
	2011.08			0.66635	2012.26			1.30368	2012.96			0.03262		2013.79			0.44313	2011.72			0.06904	2011.89			0.06974
	2013.39			0.66409	2014.57			1.33263	2015.27			0.03226		2016.1			0.38966	2014.03			0.08472	2014.2			0.09746
	2015.69			0.65277	2016.87			1.32385	2017.57			0.03335		2018.41			0.37469	2016.33			0.09115	2016.5			0.14516
	2017.99			0.6434	2019.18			1.37027	2019.88			0.03494		2020.71			0.37851	2018.64			0.13481	2018.81			0.10214
	2020.3			0.64728	2021.48			1.38979	2022.18			0.03482		2023.02			0.39875	2020.94			0.08034	2021.11			0.0511
	2022.6			0.67639	2023.79			1.43087	2024.49			0.03344		2025.33			0.41992	2023.25			0.01625	2023.42			0.0419
	2024.9			0.75313	2026.09			1.45749	2026.79			0.03157		2027.63			0.43227	2025.55			0.06606	2025.72			0.03993
	2027.21			0.84472	2028.4			1.4484	2029.1			0.03441		2029.94			0.43326	2027.86			0.14437	2028.02			0.03962
	2029.51			0.86273	2030.7			1.45159	2031.41			0.03399		2032.25			0.43193	2030.16			0.15928	2030.33			0.03997
	2031.81			0.7983	2033.01			1.49369	2033.71			0.04689		2034.56			0.46925	2032.46			0.10373	2032.63			0.04031
	2034.12			0.79805	2035.31			1.68951	2036.02			0.0556		2036.86			0.51271	2034.77			0.05823	2034.94			0.04654
	2036.42			0.84768	2037.62			1.8252	2038.32			0.06039		2039.17			0.57582	2037.07			0.11833	2037.24			0.072
	2038.73			0.84507	2039.92			1.87635	2040.63			0.05009		2041.48			0.52986	2039.38			0.19183	2039.55			0.1175
	2041.03			0.84641	2042.23			1.92305	2042.94			0.04581		2043.78			0.51777	2041.68			0.1657	2041.85			0.09286
	2043.33			0.80273	2044.53			2.03475	2045.24			0.08767		2046.09			0.49118	2043.99			0.15914	2044.16			0.05233
	2045.64			0.7924	2046.84			2.10472	2047.55			0.09562		2048.4			0.64271	2046.29			0.2136	2046.46			0.04273
	2047.94			0.79956	2049.14			2.11232	2049.85			0.0535		2050.7			0.84562	2048.59			0.22327	2048.77			0.04213
	2050.24			0.85224	2051.45			2.17615	2052.16			0.03816		2053.01			0.91026	2050.9			0.23378	2051.07			0.04257
	2052.55			0.87357	2053.75			2.19774	2054.46			0.03141		2055.32			0.96808	2053.2			0.22619	2053.37			0.04215
	2054.85			0.83488	2056.06			2.21547	2056.77			0.04338		2057.62			0.95518	2055.51			0.14389	2055.68			0.04204
	2057.16			0.89698	2058.36			2.26308	2059.08			0.06191		2059.93			0.94762	2057.81			0.06082	2057.98			0.04198
	2059.46			0.9795	2060.67			2.2984	2061.38			0.06666		2062.24			1.01729	2060.12			0.09546	2060.29			0.04198
	2061.76			0.94099	2062.97			2.28734	2063.69			0.0466		2064.54			1.06363	2062.42			0.18555	2062.59			0.04255
	2064.07			0.8495	2065.28			2.2415	2065.99			0.03261		2066.85			1.03659	2064.73			0.20516	2064.9			0.04166
	2066.37			0.84386	2067.58			2.20843	2068.3			0.02902		2069.16			0.95702	2067.03			0.13647
	2068.67			0.94298	2069.89			2.18067	2070.6			0.02692		2071.46			0.89742	2069.33			0.07759
	2070.98			1.02254	2072.19			2.1648	2072.91			0.03124		2073.77			0.85943	2071.64			0.14004
	2073.28			1.03487	2074.5			2.14942	2075.22			0.04625		2076.08			0.81298	2073.94			0.23074
	2075.58			1.01844	2076.8			2.16496	2077.52			0.07361		2078.38			0.6307	2076.25			0.23554
	2077.89			0.97349	2079.11			2.2157	2079.83			0.07855		2080.69			0.31619	2078.55			0.15611
	2080.19			0.99294	2081.41			2.20211	2082.13			0.04308		2083			0.18207	2080.86			0.06958
	2082.5			1.04651	2083.72			2.1126	2084.44			0.03042		2085.3			0.13745	2083.16			0.10766
	2084.8			1.10725	2086.02			1.96539	2086.75			0.04674		2087.61			0.14463	2085.46			0.19145
	2087.1			1.2626	2088.33			1.85038	2089.05			0.10906		2089.92			0.10606	2087.77			0.17821
	2089.41			1.36512	2090.63			1.69758	2091.36			0.12309		2092.22			0.10352	2090.07			0.15886
	2091.71			1.35344	2092.94			1.4993	2093.66			0.05379		2094.53			0.11647	2092.38			0.13417
	2094.01			1.3612	2095.24			1.36505	2095.97			0.02648		2096.84			0.20367	2094.68			0.08121
	2096.32			1.42391	2097.55			1.21124	2098.27			0.02781		2099.14			0.26726	2096.99			0.14497
	2098.62			1.3887	2099.85			0.94042	2100.58			0.02648		2101.45			0.27888	2099.29			0.22634
	2100.92			1.37391	2102.16			0.58134	2102.89			0.02291		2103.76			0.30768	2101.6			0.21294
	2103.23			1.40526	2104.46			0.21792	2105.19			0.02823		2106.06			0.32044	2103.9			0.11624
	2105.53			1.43674	2106.77			0.05184	2107.5			0.03128		2108.37			0.31535	2106.2			0.04587
	2107.84			1.51389	2109.07			0.02612	2109.8			0.03143		2110.68			0.30577	2108.51			0.05866
	2110.14			1.54404	2111.38			0.01568	2112.11			0.03537		2112.98			0.27349	2110.81			0.1347
	2112.44			1.53123	2113.68			0.02695	2114.41			0.02375		2115.29			0.2267	2113.12			0.21673
	2114.75			1.51062	2115.99			0.0778	2116.72			0.02301		2117.6			0.25238	2115.42			0.17488
	2117.05			1.55421	2118.29			0.14289	2119.03			0.04296		2119.9			0.23853	2117.73			0.08651
	2119.35			1.61935	2120.6			0.13779	2121.33			0.10898		2122.21			0.13935
	2121.66			1.66765	2122.9			0.04849	2123.64			0.13502		2124.52			0.09984
	2123.96			1.64947	2125.21			0.01498	2125.94			0.13923		2126.83			0.14393
	2126.26			1.59835	2127.51			0.01103	2128.25			0.12488		2129.13			0.16565
	2128.57			1.61475	2129.82			0.01047	2130.56			0.05617		2131.44			0.24608
	2130.87			1.67643	2132.12			0.01076	2132.86			0.03456		2133.75			0.26101
	2133.18			1.75829	2134.43			0.01085	2135.17			0.0408		2136.05			0.22033
	2135.48			1.82199	2136.73			0.01125	2137.47			0.10617		2138.36			0.26342
	2137.78			1.81235	2139.04			0.01304	2139.78			0.1184		2140.67			0.24666
	2140.09			1.71449	2141.34			0.02427	2142.08			0.04892		2142.97			0.19698
	2142.39			1.65418	2143.65			0.06936						2145.28			0.20424
	2144.69			1.63688	2145.95			0.08775						2147.59			0.16682
	2147			1.63376	2148.26			0.04949						2149.89			0.158
	2149.3			1.62559	2150.56			0.08021						2152.2			0.17421
	2151.6			1.62831	2152.87			0.10609						2154.51			0.13219
	2153.91			1.65218	2155.17			0.04269						2156.81			0.14826
	2156.21			1.6788	2157.48			0.01725						2159.12			0.21189
	2158.52			1.78133	2159.78			0.01284						2161.43			0.216
	2160.82			1.9034	2162.09			0.01225						2163.73			0.23578
	2163.12			1.95322	2164.39			0.01273						2166.04			0.17153
	2165.43			1.95788	2166.7			0.02205						2168.35			0.09596
	2167.73			1.96579	2169			0.02947						2170.65			0.12595
	2170.03			1.95091	2171.31			0.03512
	2172.34			1.86187	2173.61			0.03107
	2174.64			1.80408	2175.92			0.01616
	2176.94			1.79698	2178.22			0.01191
	2179.25			1.84236	2180.53			0.01157
	2181.55			1.93181	2182.83			0.02135
	2183.86			1.91666	2185.14			0.0297
	2186.16			1.77935	2187.44			0.03327
	2188.46			1.62388	2189.75			0.02854
	2190.77			1.56036	2192.05			0.01772
	2193.07			1.54772	2194.36			0.02648
	2195.37			1.52683	2196.66			0.07478
	2197.68			1.42051	2198.97			0.09579
	2199.98			1.06351
	2202.28			0.62237
	2204.59			0.31793
	2206.89			0.19969
	2209.2			0.19139
	2211.5			0.1856
	2213.8			0.09686
	2216.11			0.07855
	2218.41			0.07951
	2220.71			0.07735
	2223.02			0.13429
	2225.32			0.15482
	2227.62			0.09598
	2229.93			0.08487
	2232.23			0.1363
	2234.54			0.15313
	2236.84			0.16022
	2239.14			0.17101
	2241.45			0.16216
	2243.75			0.15304
	2246.05			0.08925
	2248.36			0.15255
	2250.66			0.2372
	2252.96			0.20222
	2255.27			0.12491
	2257.57			0.09236
	2259.88			0.06789
	2262.18			0.06495
	2264.48			0.12141
