# Supplementary material for: Spatiotemporal evaporating droplet dynamics on fomites enhances long term bacterial pathogenesis
Source: Commun Biol. 2021 Oct 8;4:1173. doi: 10.1038/s42003-021-02711-z (PMC8501104; doi:10.1038/s42003-021-02711-z)
Supplement: Supplementary file 12 — Supplementary Data 5 [file 42003_2021_2711_MOESM12_ESM.xlsx]

## Sheet: comparison
	Mucin_0.6%				Mucin_0.1%				Sugar_5%				Sugar_0.9%				Saline_0.9%
	time	Velocity (m/s)	SD		time	Velocity (m/s)	SD		time	Velocity (m/s)	SD		time	Velocity (m/s)	SD		time	Velocity (m/s)	SD
	1	2.04983e-06	2.92924e-07		1	1.87245e-06	1.42877e-07		1	5.95429e-07	1.21082e-07		1	1.11286e-06	4.09717e-07		1	1.01933e-06	2.94547e-07
	2	2.04509e-06	2.23786e-07		2	1.88806e-06	1.88962e-07		2	5.92413e-07	1.31505e-07		2	1.13359e-06	4.08817e-07		2	1.00382e-06	2.89564e-07
	3	2.05057e-06	1.84902e-07		3	1.92022e-06	2.14068e-07		3	5.86832e-07	1.38009e-07		3	1.14475e-06	4.06068e-07		3	9.93535e-07	2.89302e-07
	4	2.05505e-06	1.8982e-07		4	1.95937e-06	1.82386e-07		4	5.82178e-07	1.42687e-07		4	1.13835e-06	4.04692e-07		4	9.82748e-07	2.87675e-07
	5	2.03594e-06	1.93009e-07		5	1.99472e-06	1.14163e-07		5	5.80677e-07	1.45894e-07		5	1.12654e-06	4.05855e-07		5	9.72329e-07	2.89465e-07
	6	2.01886e-06	2.09209e-07		6	2.0164e-06	6.15252e-08		6	5.81609e-07	1.46188e-07		6	1.12685e-06	4.06874e-07		6	9.64136e-07	2.86815e-07
	7	2.02153e-06	2.52169e-07		7	2.00616e-06	1.07801e-07		7	5.79688e-07	1.46764e-07		7	1.13498e-06	4.07274e-07		7	9.53337e-07	2.81205e-07
	8	2.03181e-06	2.97075e-07		8	1.96325e-06	1.54682e-07		8	5.76438e-07	1.49471e-07		8	1.14186e-06	4.02732e-07		8	9.42918e-07	2.73554e-07
	9	2.03377e-06	3.32189e-07		9	1.92147e-06	1.38686e-07		9	5.75318e-07	1.53235e-07		9	1.14348e-06	4.01841e-07		9	9.35006e-07	2.65403e-07
	10	2.02739e-06	3.5221e-07		10	1.90762e-06	1.048e-07		10	5.76247e-07	1.53697e-07		10	1.14299e-06	4.04106e-07		10	9.26034e-07	2.58253e-07
	11	2.0215e-06	3.57686e-07		11	1.91252e-06	1.14401e-07		11	5.75605e-07	1.48848e-07		11	1.14206e-06	4.01954e-07		11	9.15679e-07	2.5576e-07
	12	2.02985e-06	3.45451e-07		12	1.93171e-06	1.38354e-07		12	5.75071e-07	1.42281e-07		12	1.14277e-06	3.93279e-07		12	9.01091e-07	2.51841e-07
	13	2.05722e-06	3.25662e-07		13	1.96837e-06	1.36076e-07		13	5.73401e-07	1.40577e-07		13	1.14194e-06	3.80581e-07		13	8.83806e-07	2.48599e-07
	14	2.0953e-06	3.18964e-07		14	2.01116e-06	1.29298e-07		14	5.74143e-07	1.46012e-07		14	1.14255e-06	3.64505e-07		14	8.72791e-07	2.49995e-07
	15	2.1264e-06	3.25241e-07		15	2.05256e-06	1.29011e-07		15	5.77675e-07	1.58992e-07		15	1.14578e-06	3.49133e-07		15	8.64672e-07	2.50709e-07
	16	2.14294e-06	3.3795e-07		16	2.06403e-06	1.39859e-07		16	5.80419e-07	1.74277e-07		16	1.15064e-06	3.38254e-07		16	8.61646e-07	2.48257e-07
	17	2.14431e-06	3.44867e-07		17	2.02937e-06	1.31704e-07		17	5.83097e-07	1.86705e-07		17	1.15729e-06	3.3844e-07		17	8.61473e-07	2.4347e-07
	18	2.14205e-06	3.43876e-07		18	1.97084e-06	1.11092e-07		18	5.83857e-07	1.93884e-07		18	1.15794e-06	3.39798e-07		18	8.6348e-07	2.44453e-07
	19	2.14928e-06	3.45386e-07		19	1.94336e-06	1.14696e-07		19	5.83729e-07	1.94382e-07		19	1.15409e-06	3.38646e-07		19	8.62595e-07	2.48764e-07
	20	2.17435e-06	3.55908e-07		20	1.92862e-06	1.25868e-07		20	5.83692e-07	1.89421e-07		20	1.15037e-06	3.3295e-07		20	8.55214e-07	2.50935e-07
	21	2.21462e-06	3.68017e-07		21	1.91663e-06	1.28442e-07		21	5.82501e-07	1.79924e-07		21	1.144e-06	3.23262e-07		21	8.42025e-07	2.58453e-07
	22	2.26729e-06	3.75863e-07		22	1.8966e-06	1.06601e-07		22	5.82075e-07	1.67187e-07		22	1.14023e-06	3.13857e-07		22	8.3123e-07	2.63858e-07
	23	2.32152e-06	3.8174e-07		23	1.87354e-06	7.23911e-08		23	5.81141e-07	1.55498e-07		23	1.13918e-06	3.05415e-07		23	8.27246e-07	2.69291e-07
	24	2.35835e-06	3.87281e-07		24	1.86276e-06	3.47756e-08		24	5.79278e-07	1.51211e-07		24	1.13895e-06	2.97938e-07		24	8.25053e-07	2.70479e-07
	25	2.36839e-06	3.91708e-07		25	1.85259e-06	9.68052e-09		25	5.78531e-07	1.50597e-07		25	1.14663e-06	2.93319e-07		25	8.24435e-07	2.68551e-07
	26	2.35839e-06	3.87576e-07		26	1.84087e-06	1.51744e-08		26	5.76889e-07	1.49084e-07		26	1.15647e-06	2.93046e-07		26	8.22909e-07	2.66228e-07
	27	2.34088e-06	3.82965e-07		27	1.81266e-06	3.64993e-08		27	5.74175e-07	1.45077e-07		27	1.16828e-06	2.94751e-07		27	8.20709e-07	2.66021e-07
	28	2.33006e-06	3.79419e-07		28	1.7843e-06	4.95225e-08		28	5.7038e-07	1.45263e-07		28	1.1797e-06	2.97951e-07		28	8.16611e-07	2.64228e-07
	29	2.32925e-06	3.79579e-07		29	1.77759e-06	4.82848e-08		29	5.68475e-07	1.52778e-07		29	1.19115e-06	2.99069e-07		29	8.09699e-07	2.67199e-07
	30	2.33594e-06	3.70244e-07		30	1.79715e-06	4.0794e-08		30	5.73845e-07	1.7129e-07		30	1.20363e-06	3.0394e-07		30	8.05884e-07	2.71113e-07
	31	2.35281e-06	3.59411e-07		31	1.83103e-06	3.92152e-08		31	5.82167e-07	1.86691e-07		31	1.2109e-06	3.15031e-07		31	8.01321e-07	2.77813e-07
	32	2.37736e-06	3.50338e-07		32	1.86117e-06	6.70203e-08		32	5.83501e-07	1.86759e-07		32	1.20966e-06	3.32119e-07		32	7.96827e-07	2.81995e-07
	33	2.40177e-06	3.41721e-07		33	1.87698e-06	9.86704e-08		33	5.77058e-07	1.71245e-07		33	1.20724e-06	3.45226e-07		33	7.90454e-07	2.82442e-07
	34	2.42325e-06	3.36146e-07		34	1.89069e-06	1.1204e-07		34	5.66127e-07	1.48594e-07		34	1.20671e-06	3.44353e-07		34	7.78885e-07	2.80382e-07
	35	2.44129e-06	3.19205e-07		35	1.90992e-06	1.2578e-07		35	5.54987e-07	1.28095e-07		35	1.20592e-06	3.33039e-07		35	7.669e-07	2.75924e-07
	36	2.46092e-06	2.9295e-07		36	1.92965e-06	1.30174e-07		36	5.45599e-07	1.17086e-07		36	1.20619e-06	3.22107e-07		36	7.57381e-07	2.66357e-07
	37	2.48622e-06	2.72144e-07		37	1.95731e-06	1.52601e-07		37	5.49371e-07	1.12427e-07		37	1.21472e-06	3.14675e-07		37	7.44617e-07	2.56054e-07
	38	2.5165e-06	2.65617e-07		38	1.97806e-06	1.90853e-07		38	5.60479e-07	1.11575e-07		38	1.22867e-06	3.1402e-07		38	7.38962e-07	2.53364e-07
	39	2.55676e-06	2.76638e-07		39	1.96646e-06	2.07715e-07		39	5.67847e-07	1.12356e-07		39	1.24199e-06	3.11374e-07		39	7.35146e-07	2.54215e-07
	40	2.61106e-06	3.0825e-07		40	1.92915e-06	1.52467e-07		40	5.74517e-07	1.11767e-07		40	1.25189e-06	3.09299e-07		40	7.30408e-07	2.55802e-07
	41	2.64907e-06	3.42325e-07		41	1.87536e-06	7.29241e-08		41	5.78996e-07	1.10248e-07		41	1.25563e-06	3.10997e-07		41	7.23147e-07	2.58421e-07
	42	2.63951e-06	3.35718e-07		42	1.83765e-06	8.0686e-08		42	5.80608e-07	1.12033e-07		42	1.25809e-06	3.16014e-07		42	7.13672e-07	2.59354e-07
	43	2.59901e-06	2.93091e-07		43	1.80553e-06	1.02695e-07		43	5.82266e-07	1.18103e-07		43	1.26405e-06	3.20258e-07		43	7.09561e-07	2.67836e-07
	44	2.56731e-06	2.58708e-07		44	1.79182e-06	8.47577e-08		44	5.8318e-07	1.27806e-07		44	1.27543e-06	3.14058e-07		44	7.0576e-07	2.66404e-07
	45	2.56337e-06	2.5222e-07		45	1.78648e-06	7.67091e-08		45	5.83387e-07	1.34382e-07		45	1.2947e-06	3.03608e-07		45	7.06215e-07	2.66038e-07
	46	2.58476e-06	2.65327e-07		46	1.7766e-06	1.02404e-07		46	5.81076e-07	1.35185e-07		46	1.30616e-06	2.93536e-07		46	7.08641e-07	2.64454e-07
	47	2.61201e-06	2.73493e-07		47	1.77408e-06	1.45638e-07		47	5.77881e-07	1.31877e-07		47	1.29996e-06	2.81304e-07		47	7.13965e-07	2.6781e-07
	48	2.63556e-06	2.70096e-07		48	1.78322e-06	1.99941e-07		48	5.76948e-07	1.27751e-07		48	1.28538e-06	2.70903e-07		48	7.17889e-07	2.69396e-07
	49	2.65939e-06	2.68508e-07		49	1.80232e-06	2.3547e-07		49	5.73041e-07	1.2131e-07		49	1.2707e-06	2.5867e-07		49	7.18157e-07	2.71592e-07
	50	2.68844e-06	2.80515e-07		50	1.83038e-06	2.11612e-07		50	5.6777e-07	1.14931e-07		50	1.26975e-06	2.53216e-07		50	7.15342e-07	2.6761e-07
	51	2.72484e-06	3.16074e-07		51	1.87417e-06	1.30585e-07		51	5.62558e-07	1.09263e-07		51	1.27752e-06	2.49535e-07		51	7.07998e-07	2.63793e-07
	52	2.76187e-06	3.62144e-07		52	1.89763e-06	6.43365e-08		52	5.56865e-07	1.06691e-07		52	1.28791e-06	2.471e-07		52	7.03502e-07	2.68358e-07
	53	2.78818e-06	3.90729e-07		53	1.88617e-06	4.9206e-08		53	5.53122e-07	1.10516e-07		53	1.29489e-06	2.43253e-07		53	6.98607e-07	2.71044e-07
	54	2.8061e-06	3.96593e-07		54	1.84823e-06	3.32515e-08		54	5.53179e-07	1.20128e-07		54	1.29576e-06	2.32981e-07		54	6.9174e-07	2.71974e-07
	55	2.82423e-06	3.83414e-07		55	1.82194e-06	1.82658e-08		55	5.56331e-07	1.30609e-07		55	1.29571e-06	2.15785e-07		55	6.82637e-07	2.65121e-07
	56	2.84504e-06	3.71962e-07		56	1.81189e-06	3.16289e-08		56	5.609e-07	1.35414e-07		56	1.30028e-06	1.98603e-07		56	6.75494e-07	2.54469e-07
	57	2.85944e-06	3.71603e-07		57	1.81266e-06	4.6719e-08		57	5.63902e-07	1.33823e-07		57	1.30763e-06	1.87992e-07		57	6.67251e-07	2.39649e-07
	58	2.87115e-06	3.73368e-07		58	1.80575e-06	4.85621e-08		58	5.64205e-07	1.28345e-07		58	1.30708e-06	1.7833e-07		58	6.70462e-07	2.36634e-07
	59	2.88239e-06	3.78176e-07		59	1.78441e-06	6.9207e-08		59	5.63534e-07	1.24451e-07		59	1.30491e-06	1.70671e-07		59	6.72911e-07	2.3473e-07
	60	2.89612e-06	3.81507e-07		60	1.76969e-06	1.011e-07		60	5.62015e-07	1.24255e-07		60	1.30284e-06	1.67861e-07		60	6.77265e-07	2.40567e-07
	61	2.9133e-06	3.74506e-07		61	1.76368e-06	1.38349e-07		61	5.59417e-07	1.24575e-07		61	1.30754e-06	1.71836e-07		61	6.81824e-07	2.43868e-07
	62	2.93282e-06	3.63521e-07		62	1.75066e-06	1.45211e-07		62	5.5639e-07	1.23376e-07		62	1.309e-06	1.78396e-07		62	6.87971e-07	2.46911e-07
	63	2.95886e-06	3.5103e-07		63	1.73562e-06	1.51813e-07		63	5.50088e-07	1.19193e-07		63	1.29761e-06	1.72112e-07		63	6.9431e-07	2.48472e-07
	64	2.98617e-06	3.36899e-07		64	1.7076e-06	1.78079e-07		64	5.41051e-07	1.11747e-07		64	1.28105e-06	1.58206e-07		64	6.99554e-07	2.50703e-07
	65	3.00519e-06	3.18278e-07		65	1.66138e-06	2.01364e-07		65	5.33034e-07	1.05252e-07		65	1.2752e-06	1.52181e-07		65	7.02172e-07	2.50526e-07
	66	3.01772e-06	3.01396e-07		66	1.60862e-06	2.09902e-07		66	5.25092e-07	1.00732e-07		66	1.2719e-06	1.45305e-07		66	7.1016e-07	2.56845e-07
	67	3.03014e-06	2.93287e-07		67	1.56853e-06	1.94928e-07		67	5.19042e-07	9.80774e-08		67	1.27178e-06	1.39316e-07		67	7.20784e-07	2.67953e-07
	68	3.04766e-06	2.89199e-07		68	1.54287e-06	1.64909e-07		68	5.16359e-07	9.69916e-08		68	1.2728e-06	1.40724e-07		68	7.33852e-07	2.80935e-07
	69	3.07465e-06	2.95205e-07		69	1.52727e-06	1.45669e-07		69	5.15953e-07	9.84943e-08		69	1.27154e-06	1.43973e-07		69	7.43107e-07	2.90206e-07
	70	3.112e-06	3.10652e-07		70	1.51362e-06	1.24998e-07		70	5.15471e-07	9.98861e-08		70	1.2731e-06	1.48745e-07		70	7.45446e-07	2.89444e-07
	71	3.15577e-06	3.26886e-07		71	1.49791e-06	1.10618e-07		71	5.12597e-07	9.98065e-08		71	1.27852e-06	1.4995e-07		71	7.42241e-07	2.86077e-07
	72	3.20597e-06	3.42506e-07		72	1.48061e-06	9.19839e-08		72	5.09335e-07	9.93947e-08		72	1.28126e-06	1.47664e-07		72	7.33437e-07	2.77204e-07
	73	3.26277e-06	3.54029e-07		73	1.4674e-06	8.02998e-08		73	5.0689e-07	9.86427e-08		73	1.27965e-06	1.38005e-07		73	7.25251e-07	2.71094e-07
	74	3.32042e-06	3.59164e-07		74	1.47087e-06	8.69152e-08		74	5.06259e-07	9.95985e-08		74	1.27365e-06	1.29092e-07		74	7.13188e-07	2.60368e-07
	75	3.3743e-06	3.49868e-07		75	1.4788e-06	9.79472e-08		75	5.06581e-07	1.02723e-07		75	1.26265e-06	1.17102e-07		75	7.03226e-07	2.52682e-07
	76	3.41629e-06	3.09894e-07		76	1.46382e-06	1.207e-07		76	5.05024e-07	1.0495e-07		76	1.25483e-06	1.10934e-07		76	6.98989e-07	2.4735e-07
	77	3.44712e-06	2.53576e-07		77	1.42074e-06	1.47635e-07		77	5.00914e-07	1.04086e-07		77	1.25002e-06	1.07979e-07		77	6.99107e-07	2.50786e-07
	78	3.46697e-06	2.00823e-07		78	1.38653e-06	1.63698e-07		78	4.94492e-07	1.00023e-07		78	1.24817e-06	1.06834e-07		78	7.01605e-07	2.57022e-07
	79	3.47191e-06	1.7388e-07		79	1.37117e-06	1.67381e-07		79	4.87497e-07	9.477e-08		79	1.24848e-06	1.13566e-07		79	7.09383e-07	2.63339e-07
	80	3.47087e-06	1.69867e-07		80	1.36762e-06	1.60411e-07		80	4.84421e-07	9.14638e-08		80	1.24954e-06	1.18766e-07		80	7.16722e-07	2.66481e-07
	81	3.47617e-06	1.72865e-07		81	1.35058e-06	1.6061e-07		81	4.83701e-07	8.90722e-08		81	1.24965e-06	1.21699e-07		81	7.21517e-07	2.6458e-07
	82	3.49931e-06	1.73686e-07		82	1.32347e-06	1.69203e-07		82	4.84582e-07	8.74078e-08		82	1.24535e-06	1.2668e-07		82	7.25518e-07	2.6304e-07
	83	3.54585e-06	1.75149e-07		83	1.30535e-06	1.74476e-07		83	4.86953e-07	8.83457e-08		83	1.24324e-06	1.32712e-07		83	7.29783e-07	2.6426e-07
	84	3.59935e-06	1.76562e-07		84	1.28776e-06	1.83225e-07		84	4.90975e-07	9.29075e-08		84	1.23902e-06	1.35557e-07		84	7.36331e-07	2.69407e-07
	85	3.64072e-06	1.82537e-07		85	1.2782e-06	1.90785e-07		85	4.96683e-07	9.95828e-08		85	1.23682e-06	1.32597e-07		85	7.44087e-07	2.70145e-07
	86	3.67419e-06	1.92956e-07		86	1.27409e-06	1.6553e-07		86	5.01325e-07	1.02566e-07		86	1.23177e-06	1.29051e-07		86	7.48469e-07	2.67477e-07
	87	3.69674e-06	2.0771e-07		87	1.27037e-06	1.37027e-07		87	5.00362e-07	9.79855e-08		87	1.21758e-06	1.30722e-07		87	7.53752e-07	2.57424e-07
	88	3.71288e-06	2.18058e-07		88	1.27435e-06	1.22469e-07		88	4.96206e-07	9.21247e-08		88	1.20603e-06	1.3285e-07		88	7.59952e-07	2.46923e-07
	89	3.7284e-06	2.24572e-07		89	1.25751e-06	1.39224e-07		89	4.95821e-07	9.07e-08		89	1.1911e-06	1.306e-07		89	7.60737e-07	2.40018e-07
	90	3.74952e-06	2.32033e-07		90	1.21966e-06	1.64861e-07		90	5.00376e-07	8.8732e-08		90	1.17505e-06	1.27962e-07		90	7.5811e-07	2.36738e-07
	91	3.7795e-06	2.42737e-07		91	1.16963e-06	1.89291e-07		91	5.06192e-07	8.45686e-08		91	1.1643e-06	1.23954e-07		91	7.58875e-07	2.3777e-07
	92	3.81028e-06	2.52221e-07		92	1.10876e-06	1.89315e-07		92	5.11695e-07	8.06105e-08		92	1.16128e-06	1.24546e-07		92	7.61873e-07	2.45431e-07
	93	3.83919e-06	2.49791e-07		93	1.04814e-06	1.81294e-07		93	5.16428e-07	8.12161e-08		93	1.16551e-06	1.30827e-07		93	7.66443e-07	2.54562e-07
	94	3.87046e-06	2.37363e-07		94	1.00294e-06	1.89343e-07		94	5.20607e-07	8.3872e-08		94	1.1708e-06	1.46053e-07		94	7.70029e-07	2.57953e-07
	95	3.90903e-06	2.26867e-07		95	9.4669e-07	2.07109e-07		95	5.22615e-07	8.10142e-08		95	1.16321e-06	1.66946e-07		95	7.72219e-07	2.51715e-07
	96	3.95757e-06	2.28902e-07		96	8.99926e-07	2.36608e-07		96	5.2188e-07	7.40823e-08		96	1.15192e-06	1.83408e-07		96	7.75665e-07	2.40645e-07
	97	4.0154e-06	2.44965e-07		97	8.68298e-07	2.53128e-07		97	5.2042e-07	6.75518e-08		97	1.14108e-06	1.95396e-07		97	7.80433e-07	2.35533e-07
	98	4.07035e-06	2.67823e-07		98	8.52455e-07	2.61941e-07		98	5.23032e-07	6.5472e-08		98	1.12981e-06	2.01553e-07		98	7.85053e-07	2.30978e-07
	99	4.11208e-06	2.87153e-07		99	8.5449e-07	2.56399e-07		99	5.31537e-07	7.0068e-08		99	1.11808e-06	1.97832e-07		99	7.87833e-07	2.32391e-07
	100	4.12841e-06	2.91093e-07		100	8.60346e-07	2.38116e-07		100	5.43285e-07	7.57881e-08		100	1.101e-06	1.9297e-07		100	7.85031e-07	2.36699e-07
	101	4.12724e-06	2.65499e-07		101	8.62834e-07	2.0892e-07		101	5.54626e-07	8.17527e-08		101	1.08473e-06	1.93905e-07		101	7.80781e-07	2.37768e-07
	102	4.12653e-06	2.17102e-07		102	8.56226e-07	1.7403e-07		102	5.6607e-07	9.96436e-08		102	1.07874e-06	1.98815e-07		102	7.77179e-07	2.32452e-07
	103	4.14228e-06	1.63993e-07		103	8.45718e-07	1.24206e-07		103	5.82159e-07	1.19717e-07		103	1.08139e-06	2.13869e-07		103	7.75254e-07	2.22982e-07
	104	4.17381e-06	1.22493e-07		104	8.36546e-07	8.64796e-08		104	6.00069e-07	1.26109e-07		104	1.08604e-06	2.44751e-07		104	7.72485e-07	2.10227e-07
	105	4.21975e-06	9.51897e-08		105	8.44457e-07	7.76769e-08		105	6.14163e-07	1.20889e-07		105	1.09334e-06	2.8468e-07		105	7.71198e-07	1.9779e-07
	106	4.26882e-06	8.05388e-08		106	8.68953e-07	7.69536e-08		106	6.23937e-07	1.15465e-07		106	1.11031e-06	3.32126e-07		106	7.72176e-07	1.8753e-07
	107	4.32495e-06	7.04694e-08		107	8.92834e-07	7.83703e-08		107	6.30783e-07	1.14932e-07		107	1.13454e-06	3.73767e-07		107	7.72758e-07	1.82019e-07
	108	4.38651e-06	5.70079e-08		108	9.16015e-07	7.95481e-08		108	6.3919e-07	1.188e-07		108	1.1591e-06	3.97082e-07		108	7.73518e-07	1.79609e-07
	109	4.44567e-06	6.09134e-08		109	9.32847e-07	7.98793e-08		109	6.50703e-07	1.23349e-07		109	1.17226e-06	4.00246e-07		109	7.79317e-07	1.77224e-07
	110	4.49378e-06	8.76639e-08		110	9.41821e-07	8.83163e-08		110	6.63428e-07	1.26631e-07		110	1.1741e-06	3.84565e-07		110	7.94012e-07	1.74529e-07
	111	4.52663e-06	1.14414e-07		111	9.55444e-07	1.10136e-07		111	6.76578e-07	1.25246e-07		111	1.16758e-06	3.57223e-07		111	8.12139e-07	1.71839e-07
	112	4.55687e-06	1.35475e-07		112	9.67637e-07	1.2435e-07		112	6.89632e-07	1.20213e-07		112	1.15374e-06	3.27121e-07		112	8.26186e-07	1.76679e-07
	113	4.59031e-06	1.44592e-07		113	9.84301e-07	1.3344e-07		113	7.01306e-07	1.13709e-07		113	1.1372e-06	2.97862e-07		113	8.28581e-07	1.8542e-07
	114	4.63265e-06	1.64922e-07		114	9.98748e-07	1.46961e-07		114	7.12848e-07	1.07081e-07		114	1.11666e-06	2.72587e-07		114	8.22031e-07	1.91488e-07
	115	4.67516e-06	1.79507e-07		115	1.01702e-06	1.53311e-07		115	7.25523e-07	1.00722e-07		115	1.09935e-06	2.54426e-07		115	8.07686e-07	1.92006e-07
	116	4.7107e-06	1.97934e-07		116	1.02155e-06	1.31934e-07		116	7.41928e-07	9.689e-08		116	1.09327e-06	2.4368e-07		116	7.95096e-07	1.9257e-07
	117	4.74809e-06	2.28968e-07		117	1.02091e-06	9.9736e-08		117	7.55156e-07	1.04853e-07		117	1.09505e-06	2.36564e-07		117	7.81605e-07	1.95565e-07
	118	4.78829e-06	2.62672e-07		118	1.03609e-06	8.12401e-08		118	7.59944e-07	1.23577e-07		118	1.10127e-06	2.32745e-07		118	7.7449e-07	2.02742e-07
	119	4.82591e-06	2.87766e-07		119	1.07249e-06	8.23875e-08		119	7.57515e-07	1.31537e-07		119	1.11041e-06	2.28502e-07		119	7.70098e-07	2.0434e-07
	120	4.84757e-06	3.12662e-07		120	1.11897e-06	7.89977e-08		120	7.56459e-07	1.26905e-07		120	1.12324e-06	2.19748e-07		120	7.69748e-07	2.03446e-07
	121	4.86009e-06	3.31976e-07		121	1.16623e-06	6.1565e-08		121	7.65065e-07	1.17003e-07		121	1.14508e-06	2.11557e-07		121	7.76184e-07	2.00319e-07
	122	4.87438e-06	3.47402e-07		122	1.21128e-06	6.35212e-08		122	7.84846e-07	1.08478e-07		122	1.17132e-06	2.07678e-07		122	7.80886e-07	1.96843e-07
	123	4.90419e-06	3.64065e-07		123	1.24731e-06	5.94704e-08		123	8.10433e-07	1.03345e-07		123	1.19367e-06	2.09238e-07		123	7.73555e-07	1.92769e-07
	124	4.93936e-06	3.92734e-07		124	1.28617e-06	5.7498e-08		124	8.39174e-07	9.38443e-08		124	1.21103e-06	2.07339e-07		124	7.51114e-07	1.92553e-07
	125	4.96276e-06	4.45822e-07		125	1.33757e-06	7.49886e-08		125	8.66174e-07	7.93318e-08		125	1.22589e-06	1.97957e-07		125	7.23606e-07	1.97879e-07
	126	4.95294e-06	5.21277e-07		126	1.38389e-06	1.06533e-07		126	8.90263e-07	7.25523e-08		126	1.24361e-06	1.84262e-07		126	6.97748e-07	2.16506e-07
	127	4.92489e-06	6.19691e-07		127	1.42059e-06	1.30843e-07		127	9.09416e-07	8.14735e-08		127	1.27116e-06	1.73838e-07		127	6.74807e-07	2.44279e-07
	128	4.89572e-06	7.28152e-07		128	1.46251e-06	1.4807e-07		128	9.21433e-07	9.33e-08		128	1.30534e-06	1.74246e-07		128	6.53994e-07	2.65079e-07
	129	4.85327e-06	8.47194e-07		129	1.51896e-06	1.68023e-07		129	9.2403e-07	1.00422e-07		129	1.33903e-06	1.81967e-07		129	6.44319e-07	2.61119e-07
	130	4.78659e-06	9.65236e-07		130	1.58588e-06	1.75572e-07		130	9.17206e-07	1.01359e-07		130	1.35843e-06	1.82969e-07		130	6.41138e-07	2.45466e-07
	131	4.68804e-06	1.10776e-06		131	1.63938e-06	1.78004e-07		131	9.02446e-07	1.00629e-07		131	1.36481e-06	1.79019e-07		131	6.36034e-07	2.35569e-07
	132	4.56036e-06	1.26958e-06		132	1.67998e-06	1.85837e-07		132	8.83765e-07	1.02006e-07		132	1.36924e-06	1.75375e-07		132	6.23383e-07	2.32629e-07
	133	4.38865e-06	1.43377e-06		133	1.72319e-06	1.94385e-07		133	8.58199e-07	1.0797e-07		133	1.37774e-06	1.74517e-07		133	6.03792e-07	2.30327e-07
	134	4.18782e-06	1.58245e-06		134	1.78513e-06	1.99031e-07		134	8.26801e-07	1.1554e-07		134	1.39026e-06	1.75489e-07		134	5.90669e-07	2.29659e-07
	135	3.95337e-06	1.72053e-06		135	1.86549e-06	2.02273e-07		135	7.8969e-07	1.17618e-07		135	1.40451e-06	1.80187e-07		135	6.01538e-07	2.35399e-07
	136	3.69516e-06	1.80961e-06		136	1.94561e-06	2.03338e-07		136	7.50366e-07	1.12475e-07		136	1.42266e-06	1.83658e-07		136	6.6186e-07	2.93109e-07
	137	3.42022e-06	1.80925e-06		137	2.03259e-06	2.03748e-07		137	7.12724e-07	1.02757e-07		137	1.44971e-06	1.8014e-07		137	7.80662e-07	4.89862e-07
	138	3.15216e-06	1.73931e-06		138	2.12664e-06	2.21402e-07		138	6.7788e-07	9.49493e-08		138	1.48541e-06	1.7265e-07		138	9.39291e-07	7.94072e-07
	139	2.87875e-06	1.66455e-06		139	2.22291e-06	2.34483e-07		139	6.42009e-07	9.09963e-08		139	1.53071e-06	1.61141e-07		139	1.08843e-06	1.08326e-06
	140	2.6424e-06	1.57284e-06		140	2.30826e-06	2.26538e-07		140	6.02936e-07	8.77496e-08		140	1.5788e-06	1.54074e-07		140	1.23667e-06	1.33504e-06
	141	2.43248e-06	1.51826e-06		141	2.40431e-06	1.82843e-07		141	5.58957e-07	8.0333e-08		141	1.61981e-06	1.54225e-07		141	1.38812e-06	1.53293e-06
	142	2.28892e-06	1.4975e-06		142	2.52223e-06	1.33094e-07		142	5.12431e-07	6.81337e-08		142	1.65274e-06	1.67411e-07		142	1.5349e-06	1.68966e-06
	143	2.18543e-06	1.48905e-06		143	2.67073e-06	1.20491e-07		143	4.64762e-07	6.0164e-08		143	1.67801e-06	1.95461e-07		143	1.68122e-06	1.81674e-06
	144	2.11372e-06	1.48483e-06		144	2.85165e-06	1.55248e-07		144	4.19222e-07	6.31527e-08		144	1.70239e-06	2.34318e-07		144	1.8349e-06	1.94649e-06
	145	2.03782e-06	1.46188e-06		145	3.05389e-06	2.08833e-07		145	3.77887e-07	7.20314e-08		145	1.72269e-06	2.72547e-07		145	1.9961e-06	2.07609e-06
	146	1.9251e-06	1.37288e-06		146	3.26507e-06	2.68892e-07		146	3.3863e-07	8.43813e-08		146	1.73612e-06	3.06671e-07		146	2.14145e-06	2.16724e-06
	147	1.75234e-06	1.21225e-06		147	3.48872e-06	3.3746e-07		147	2.99393e-07	9.49678e-08		147	1.74359e-06	3.35007e-07		147	2.25817e-06	2.20432e-06
	148	1.55815e-06	1.01669e-06		148	3.69925e-06	3.8882e-07		148	2.57199e-07	9.84168e-08		148	1.7466e-06	3.61584e-07		148	2.33574e-06	2.19329e-06
	149	1.35198e-06	8.23276e-07		149	3.90124e-06	3.96334e-07		149	2.12152e-07	9.61125e-08		149	1.74712e-06	3.85137e-07		149	2.35263e-06	2.13583e-06
	150	1.13965e-06	6.11407e-07		150	4.09735e-06	3.66264e-07		150	1.70636e-07	8.99911e-08		150	1.73924e-06	4.06989e-07		150	2.30313e-06	2.02651e-06
	151	9.4975e-07	3.94784e-07		151	4.32506e-06	3.24235e-07		151	1.3629e-07	8.1602e-08		151	1.72027e-06	4.27608e-07		151	2.19349e-06	1.87459e-06
	152	8.24152e-07	2.76693e-07		152	4.58952e-06	2.93895e-07		152	1.07825e-07	7.17584e-08		152	1.68728e-06	4.51535e-07		152	2.13527e-06	1.8708e-06
	153	7.42789e-07	2.21674e-07		153	4.87199e-06	3.0795e-07		153	8.76396e-08	6.08413e-08		153	1.64296e-06	4.77062e-07		153	2.09193e-06	1.90689e-06
	154	6.61148e-07	2.01603e-07		154	5.15842e-06	3.8009e-07		154	7.70491e-08	5.1983e-08		154	1.58874e-06	5.02323e-07		154	2.02658e-06	1.85745e-06
	155	5.91606e-07	1.8781e-07		155	5.3857e-06	4.55e-07		155	7.72678e-08	4.76951e-08		155	1.52053e-06	5.23216e-07		155	1.9004e-06	1.69985e-06
	156	5.31306e-07	1.71132e-07		156	5.56238e-06	4.72532e-07		156	8.81136e-08	4.93674e-08		156	1.43627e-06	5.36088e-07		156	1.72082e-06	1.50312e-06
	157	4.75604e-07	1.24557e-07		157	5.52902e-06	5.04369e-07		157	1.08692e-07	5.45658e-08		157	1.3346e-06	5.3964e-07		157	1.51778e-06	1.2647e-06
	158	4.25715e-07	6.98099e-08		158	5.25352e-06	5.35484e-07		158	1.35512e-07	6.05576e-08		158	1.21012e-06	5.32168e-07		158	1.308e-06	9.88849e-07
	159	3.78414e-07	5.36882e-08		159	4.755e-06	4.71551e-07		159	1.67749e-07	6.76976e-08		159	1.06678e-06	5.08588e-07		159	1.07356e-06	6.80383e-07
	160	3.22352e-07	5.79535e-08		160	3.99217e-06	4.60347e-07		160	1.95684e-07	7.42229e-08		160	9.11527e-07	4.60857e-07		160	8.04087e-07	4.02132e-07
	161	2.75448e-07	6.99115e-08		161	3.16803e-06	4.63115e-07		161	2.09693e-07	7.71858e-08		161	7.53839e-07	3.90034e-07		161	5.35586e-07	2.16242e-07
	162	2.27119e-07	7.94684e-08		162	2.56353e-06	2.93387e-07		162	2.09423e-07	6.97377e-08		162	6.10179e-07	3.02248e-07		162	3.29077e-07	1.23884e-07
	163	1.79297e-07	8.81067e-08		163	2.09805e-06	3.68669e-08		163	1.91823e-07	5.34487e-08		163	4.87236e-07	2.09416e-07		163	1.96782e-07	1.04206e-07
	164	1.40771e-07	9.85799e-08		164	1.67528e-06	2.12104e-07		164	1.62738e-07	3.90101e-08		164	3.72485e-07	1.39741e-07		164	1.26641e-07	9.91805e-08
	165	1.11552e-07	1.03844e-07		165	1.25813e-06	3.32102e-07		165	1.29769e-07	3.54975e-08		165	2.642e-07	9.48617e-08		165	9.67725e-08	9.01552e-08
	166	8.6217e-08	9.6524e-08		166	8.33501e-07	2.96978e-07		166	9.6049e-08	3.70262e-08		166	1.71807e-07	6.29438e-08		166	8.13793e-08	7.60867e-08
	167	7.16369e-08	8.8204e-08		167	4.86398e-07	1.92735e-07		167	6.87361e-08	3.49525e-08		167	1.05526e-07	3.88715e-08		167	6.83894e-08	5.79543e-08
	168	6.01862e-08	7.62676e-08		168	2.54234e-07	1.12894e-07		168	5.35451e-08	1.79318e-08		168	6.63465e-08	2.59356e-08		168	5.77439e-08	4.16309e-08
	169	5.09816e-08	6.49163e-08		169	1.2511e-07	6.23206e-08		169	3.94631e-08	8.88252e-09		169	4.09122e-08	2.07759e-08		169	4.9582e-08	3.41683e-08
	170	4.41689e-08	5.55411e-08		170	5.74181e-08	3.18193e-08		170	3.19636e-08	1.01945e-08		170	2.37401e-08	1.27307e-08		170	4.36924e-08	3.24263e-08
	171	3.68357e-08	4.73572e-08		171	2.85107e-08	1.72367e-08		171	3.42916e-08	5.15143e-09		171	1.65305e-08	5.64084e-09		171	3.86367e-08	3.46382e-08
	172	3.87793e-08	4.84988e-08		172	1.66183e-08	7.41452e-09		172	3.47576e-08	1.34262e-08		172	1.41426e-08	4.08509e-09		172	3.60261e-08	3.86259e-08
	173	3.57573e-08	4.38206e-08		173	1.19299e-08	8.36809e-10		173	3.32583e-08	1.38902e-08		173	1.1235e-08	2.50513e-09		173	3.42943e-08	4.00419e-08
															4.02378e-09
															5.23281e-09
															4.03946e-09
