# Supplementary material for: Spatiotemporal evaporating droplet dynamics on fomites enhances long term bacterial pathogenesis
Source: Commun Biol. 2021 Oct 8;4:1173. doi: 10.1038/s42003-021-02711-z (PMC8501104; doi:10.1038/s42003-021-02711-z)
Supplement: Supplementary file 13 — Supplementary Data 6 [file 42003_2021_2711_MOESM13_ESM.xlsx]

## Sheet: CA_comparison
		saline			dextrose			mucin
		w/o bacteria	SD		w/o bacteria	SD		w/o bacteria	SD
		1	0		1	0		1	0
		0.989933	0.0021114		0.996036	0.00187794		0.998721	0.00221479
		0.981253	0.00420983		0.992107	0.0040847		0.992743	0.0094442
		0.972506	0.00613425		0.987619	0.00205901		0.979795	0.00777329
		0.96379	0.00706433		0.98369	0.00373587		0.972831	0.00793898
		0.955769	0.008872		0.981361	0.00502009		0.973458	0.00814914
		0.945335	0.00913313		0.976161	0.00465993		0.975896	0.0075001
		0.936149	0.0108903		0.970509	0.00423504		0.964514	0.00182223
		0.927409	0.011487		0.968279	0.00658619		0.96128	0.00751178
		0.92023	0.0132778		0.964046	0.00351275		0.96128	0.00751178
		0.909811	0.0137639		0.961767	0.00472327		0.945421	0.00680447
		0.901323	0.0150782		0.955896	0.00627703		0.942403	0.0106873
		0.893909	0.0168027		0.954209	0.00581474		0.938261	0.00549284
		0.8822	0.0170273		0.95053	0.00476084		0.927743	0.00557137
		0.874863	0.0189433		0.945331	0.00779782		0.928944	0.00655796
		0.864884	0.0211012		0.940741	0.00650461		0.92505	0.00597214
		0.856486	0.0212417		0.939348	0.00530841		0.921122	0.0109749
		0.846546	0.0221149		0.934874	0.00347178		0.923612	0.0148293
		0.837895	0.0236953		0.92986	0.00577886		0.921917	0.0130069
		0.828603	0.0248227		0.928124	0.00443757		0.909452	0.00838126
		0.819489	0.0255016		0.922889	0.00897713		0.903342	0.00582066
		0.811084	0.0267889		0.92121	0.00777724		0.901739	0.0107073
		0.800833	0.028106		0.916979	0.00943008		0.897802	0.00649088
		0.792523	0.0280773		0.911517	0.00961599		0.891446	0.0102361
		0.783075	0.0293447		0.90924	0.0072606		0.889832	0.0117436
		0.773588	0.0312409		0.906999	0.00923049		0.884828	0.0107122
		0.764498	0.0324423		0.90259	0.00924493		0.875072	0.0112988
		0.75544	0.032872		0.898006	0.0113351		0.865016	0.00211223
		0.745104	0.0349241		0.895685	0.0097288		0.858112	0.0140641
		0.737106	0.0370446		0.890023	0.00977409		0.859118	0.0123685
		0.727532	0.037758		0.887057	0.011024		0.859102	0.012355
		0.717322	0.0397618		0.881713	0.0097919		0.855177	0.0107624
		0.709164	0.0404945		0.878272	0.00868726		0.85122	0.0131256
		0.698126	0.0418508		0.87663	0.0109358		0.852336	0.0121182
		0.689617	0.0430321		0.873988	0.0108321		0.848059	0.0172793
		0.679181	0.0449392		0.867291	0.00838648		0.837746	0.0119762
		0.67071	0.0473218		0.864694	0.0101981		0.828528	0.0144953
		0.662804	0.0477638		0.85924	0.0100821		0.818213	0.0135891
		0.652764	0.0491934		0.85692	0.0119538		0.819947	0.0158724
		0.644127	0.0510627		0.852568	0.0110367		0.817676	0.0133954
		0.634638	0.051253		0.849863	0.0103935		0.819772	0.0127765
		0.625404	0.0534293		0.846832	0.00864069		0.816003	0.0218286
		0.615375	0.0540743		0.841937	0.0111162		0.811043	0.0200985
		0.607421	0.0555975		0.837725	0.011079		0.799501	0.0223391
		0.598547	0.0567315		0.835638	0.00917567		0.791647	0.0251057
		0.588809	0.0566827		0.832916	0.0119403		0.78765	0.0204121
		0.580113	0.0583891		0.828564	0.00975603		0.78866	0.020057
		0.571158	0.0599362		0.824239	0.0090863		0.789095	0.0193049
		0.561533	0.0615973		0.819133	0.0124553		0.788233	0.0209096
		0.551497	0.0628034		0.817343	0.0109911		0.788654	0.0189351
		0.543466	0.0630905		0.811665	0.0105743		0.779018	0.0130783
		0.534544	0.0560222		0.808627	0.0129924		0.762189	0.015822
		0.524442	0.0565923		0.805209	0.00917385		0.762728	0.0165855
		0.515777	0.0577046		0.801046	0.0122008		0.758342	0.0118993
		0.507203	0.0598561		0.797055	0.0114929		0.752739	0.0243599
		0.497617	0.060004		0.793242	0.00937275		0.750091	0.0200472
		0.488363	0.0622316		0.788371	0.00983444		0.749095	0.0191396
		0.479182	0.0631635		0.785231	0.011541		0.74646	0.0234262
		0.468911	0.06507		0.783842	0.00879739		0.736303	0.0273401
		0.459426	0.0669831		0.774914	0.0103975		0.731776	0.0255042
		0.450233	0.0689597		0.773864	0.00838929		0.716716	0.0256719
					0.769792	0.0118092		0.716347	0.0260925
					0.763797	0.0106384		0.717226	0.0260057
					0.762221	0.0101725		0.717134	0.0249569
					0.756525	0.00955457		0.719133	0.0266715
					0.754543	0.0110144		0.716018	0.0226455
					0.752938	0.00802639		0.711145	0.0248557
					0.744083	0.0102106		0.700005	0.0272606
					0.744028	0.00790364		0.6945	0.0229406
					0.740734	0.0100158		0.692718	0.0256373
					0.735218	0.0119905		0.687345	0.0344115
					0.733399	0.0083673		0.685166	0.033961
					0.729458	0.0107883		0.680601	0.0333441
					0.723902	0.00773326		0.672404	0.0374427
					0.721535	0.00964493		0.665714	0.0326516
					0.71749	0.0072797		0.659753	0.026498
					0.711767	0.00821803		0.646594	0.0336528
					0.709007	0.0108309		0.648914	0.0354911
					0.703874	0.00947994		0.648739	0.033763
					0.700006	0.0106548		0.649883	0.0363125
					0.698646	0.0111685		0.647907	0.0300238
					0.692935	0.0104797		0.640294	0.0321159
					0.688767	0.00865635		0.636477	0.0409172
					0.687331	0.0117209		0.635482	0.0403846
					0.684066	0.00981131		0.62355	0.0470018
					0.677666	0.010258		0.620097	0.0417233
					0.673543	0.0133056		0.610361	0.0336479
					0.672041	0.0122924		0.610628	0.0319461
					0.667367	0.0117653		0.608635	0.0366087
					0.66374	0.0121862		0.603083	0.0461865
					0.658963	0.0132798		0.60219	0.0443387
					0.656819	0.011463		0.585668	0.0464584
					0.651245	0.0149904		0.584227	0.0469438
					0.650071	0.0131247		0.582332	0.0424701
					0.646137	0.0109145		0.575702	0.0363668
					0.641149	0.0151334		0.571883	0.0326747
					0.637071	0.0103913		0.572306	0.0330386
					0.634619	0.0137059		0.567962	0.0427997
					0.629786	0.0152761		0.566425	0.0454603
					0.626122	0.0106999		0.567935	0.0450493
					0.620478	0.0146907		0.556856	0.0550784
					0.617539	0.0122815		0.551132	0.0482528
					0.616055	0.0128856		0.546852	0.0446758
					0.611303	0.0148047		0.541078	0.0402509
					0.608402	0.0144523		0.538817	0.0441132
					0.605063	0.0152481		0.535099	0.0527959
					0.599704	0.0151874		0.53397	0.0515403
					0.596602	0.0131017		0.528128	0.0450307
					0.594911	0.0110516		0.519262	0.0456069
					0.588551	0.0143248		0.515863	0.0516225
					0.586517	0.0126553		0.510316	0.0482403
					0.581679	0.0153306		0.51172	0.0479213
					0.578644	0.0145551		0.511622	0.0481692
					0.57482	0.0147347		0.500605	0.0429207
					0.572301	0.0170442		0.496867	0.0493792
					0.568094	0.0153777		0.494307	0.047935
					0.564755	0.0171214		0.491351	0.048484
					0.560524	0.014584		0.476574	0.0502341
					0.558625	0.0141614		0.477779	0.0498256
					0.550486	0.0160118		0.471715	0.044317
					0.55108	0.0160627		0.471632	0.046078
					0.547925	0.0143929		0.470481	0.0510318
					0.543278	0.0151463		0.464136	0.0554336
					0.537278	0.015112		0.461772	0.0544625
					0.532714	0.0143024		0.463004	0.0547796
					0.533347	0.0153637		0.447072	0.0561504
					0.525558	0.0151447		0.445255	0.0540856
					0.524215	0.0172507		0.444339	0.05253
					0.519067	0.0192591		0.443691	0.0485103
					0.515889	0.0142624		0.440238	0.046221
					0.512286	0.015004		0.432997	0.046573
					0.510271	0.0177931		0.42791	0.0514321
					0.504672	0.0155404		0.425203	0.0505532
					0.500668	0.0158621		0.423886	0.0527337
					0.498406	0.0170245		0.422008	0.0601235
					0.493861	0.0162529		0.412705	0.0596641
					0.490893	0.0177895		0.409303	0.0565028
					0.487231	0.0156865		0.404026	0.0529415
					0.482953	0.0170121		0.394334	0.0499309
					0.477696	0.0169619		0.384984	0.0483666
					0.473961	0.0187683		0.386477	0.0489177
					0.469812	0.0168677		0.386084	0.0490871
					0.464994	0.0202723		0.387416	0.0528047
					0.463754	0.0186163		0.375082	0.0574927
					0.455239	0.0211874		0.376837	0.0578127
					0.453904	0.0204537		0.378873	0.0584877
					0.451137	0.0168594		0.376909	0.0532341
					0.444479	0.018943		0.370144	0.0551779
					0.443095	0.020465		0.360942	0.0588731
					0.438731	0.0187859		0.359998	0.0556803
