# Supplementary material for: Spatiotemporal evaporating droplet dynamics on fomites enhances long term bacterial pathogenesis
Source: Commun Biol. 2021 Oct 8;4:1173. doi: 10.1038/s42003-021-02711-z (PMC8501104; doi:10.1038/s42003-021-02711-z)
Supplement: Supplementary file 14 — Supplementary Data 7 [file 42003_2021_2711_MOESM14_ESM.xlsx]

## Sheet: Figure 8A
STM (WT) [Pre-evaporation]	STM (WT) [Post-evaporation]	STM ΔfliC [Pre-evaporation]	STM ΔfliC [Post-evaporation]
4.31133	1.84	4.21059	1.3
4.65744	1.3	5.01368	2.76
4.75435	2.51	4.85733	1.3
X axis name of strains	y axis log(CFU)

## Sheet: Figure 8B
STM (WT) [Pre-evaporation]	STM (WT) [Post-evaporation]	STM ΔfliC [Pre-evaporation]	STM ΔfliC [Post-evaporation]
4.31133	3.18	4.21059	1
4.65744	1	5.01368	0
4.75435	1.95	4.85733	1.84
X axis name of strains	y axis log(CFU)

## Sheet: Figure 8C
STM (WT)						STM ΔfliC
Pre-evaporation	5 hours	24 hours	48 hours	72 hours		Pre-evaporation	5 hours	24 hours	48 hours	72 hours
4.65744	3.322	3.305	3.033	2.89		4.21059	3.352	2.505	2.17	1.9
4.75435	3.29	3.269	2.69	2.57		5.01368	3.13	2.602	2.77	1.47
5.20412	3.656	2.97	3.07	2.7		4.85733	3.27	2.544	2.54	1.47
X axis name of strains and time points	y axis log(CFU)

## Sheet: Figure 8D
STM (WT)						STM ΔfliC
Pre-evaporation	5 hours	24 hours	48 hours	72 hours		Pre-evaporation	5 hours	24 hours	48 hours	72 hours
4.65744	3.54	2.2	2.41	1.47		4.21059	2.93	1.77	0	1
4.75435	2.9	1.84	2.46	1.69		5.01368	2.36	1.24	1.9	1.3
5.20412	3.43	2.3	2.53	1.3		4.85733	2.68	0	1.77	1.3
X axis name of strains and time points	y axis log(CFU)

## Sheet: Figure 8E
STM (WT)						STM ΔfliC
Pre-evaporation	5 hours	24 hours	48 hours	72 hours		Pre-evaporation	5 hours	24 hours	48 hours	72 hours
4.65744	3.02	2.83	3.02	1		4.21059	2	0	0	0
4.75435	2.97	2.69	3.24	0		5.01368	2	0	0	0
5.20412	0	2.65	3.01	0		4.85733	1.95	0	0	0
X axis name of strains and time points	y axis log(CFU)

## Sheet: Figure 8F
STM (WT)						STM ΔfliC
Pre-evaporation	5 hours	24 hours	48 hours	72 hours		Pre-evaporation	5 hours	24 hours	48 hours	72 hours
4.65744	2.9	0	2.568	0		4.21059	0	0	0	0
4.75435	2.6	1.3	0	0		5.01368	0	0	0	0
5.20412	1.9	1	2.176	0		4.85733	0	0	0	0
X axis name of strains and time points	y axis log(CFU)
