# Supplementary material for: Spatiotemporal evaporating droplet dynamics on fomites enhances long term bacterial pathogenesis
Source: Commun Biol. 2021 Oct 8;4:1173. doi: 10.1038/s42003-021-02711-z (PMC8501104; doi:10.1038/s42003-021-02711-z)
Supplement: Supplementary file 15 — Supplementary Data 8 [file 42003_2021_2711_MOESM15_ESM.xlsx]

## Sheet: Figure 9A
Dextrose 5%	Dextrose 5%	Mucin 0.6%	Mucin 0.6%	Saline	Saline
Post-evaporation	Pre-evaporation	Post-evaporation	Pre-evaporation	Post-evaporation	Pre-evaporation
19.71	3.125	72.24	8.325	48.16	12.1
63.4	3.88	7.6	9.775	66.5	6.85
32.3	5.875	15.2	15.7	50.45	10.125
22.9	3.125	62.09	8.325	68.4	12.1
73.7	3.88	13.07	9.775	47.61	6.85
37.7	5.875	62.09	15.7	65.75	10.125
5.15	10.7403	13.07	16.1408	49.88	9.9818
12.37	25.182	7.44	11.8325	44.4	46.2682
8.45	8.52549	34.04		66.6	8.10073
18.55	27.6092	21.27		48.8	27.7609
9.12		11.07		7.57
21.89		50.63		11.36
14.96		31.64		8.33
32.84
X axis status of evaporation	y axis percent phagocytosis

## Sheet: Figure 9B
Dextrose 5%	Dextrose 5%	Mucin 0.6%	Mucin 0.6%	Saline	Saline
Post-evaporation	Pre-evaporation	Post-evaporation	Pre-evaporation	Post-evaporation	Pre-evaporation
182.4	6.22	83.57	11.45	71	3.4
76	2.65	18.2	3.69	47.3	4.19
11.21	7.84	130	15.6	64.54	1.22
50.6	2.42	29.25	3.68	25	155.3
181.1	88.41	130	85.5	16.67	33.5
186	37.71	28.43	27.57	22.7	55.8
77.5	111.38	45.5	16.6	15	20.6
113	34.39	112.5	27.5	10	4.45
51.6	107.34	24.6	29.7	13.63	25.46
140	45.78	175.1	9.6	9.09	7.43
93.3	13.52	39.4	40.6	10	43.14
71.57	4.17	150.9	9.57	6.66	71.91
22.26	100	44.4	32.24	13.6	23.3
43.5	42.65	211	32.14	9.89	41.3
21.9	125.97	47.6	25.5	13.04	27.9
11.2	38.9	60.4	21.7	14.22	48.2
36	79.4		13.53	14.9	71.35
77.14	63.8		26.5	10.79	40.3
24	42.2		42.5	36.1	45.8
46.95	99.5		50	49.9	81
	94.8		42.04	47.6	54.8
	76.3		35.8
	50.4		22.2
X axis status of evaporation		y axis fold proliferation

## Sheet: Figure 9D
Dextrose 5%	Dextrose 5%	Mucin 0.6%	Mucin 0.6%	Saline	Saline
Post-evaporation	Pre-evaporation	Post-evaporation	Pre-evaporation	Post-evaporation	Pre-evaporation
4.87	4.31	4.22	5.63	4.73	4.96
0	5.02	4.92	0	3.63	0
0	0	0		4.72
X axis status of evaporation		y axis log(CFU/ gram-weight)

## Sheet: Figure 9E
Dextrose 5%	Dextrose 5%	Mucin 0.6%	Mucin 0.6%	Saline	Saline
Post-evaporation	Pre-evaporation	Post-evaporation	Pre-evaporation	Post-evaporation	Pre-evaporation
5.1	4.3	4.69	5.11	3.52	5.04
0	4.94	4.33	0	4	0
0	0	0		5.38
X axis status of evaporation		y axis log(CFU/ gram-weight)

## Sheet: Figure 9F
Door Handle	Tomato	Cucumber	Mucin 0.6 wt%
133.33	43.33	32.85	13.48
100	65	38.33	13.48
93.33	30	42.85	17.65
70	45	50	8.58
X axis name of the surface			y axis fold proliferation
