# Supplementary material for: Spatiotemporal evaporating droplet dynamics on fomites enhances long term bacterial pathogenesis
Source: Commun Biol. 2021 Oct 8;4:1173. doi: 10.1038/s42003-021-02711-z (PMC8501104; doi:10.1038/s42003-021-02711-z)
Supplement: Supplementary file 16 — Supplementary Data 9 [file 42003_2021_2711_MOESM16_ESM.xls]

## Sheet: saline
time (s)	dead_CA	SD	WT_CA	SD	fliC_CA	SD	base_CA	SD
0	1	0	1	0	1	0	1	0
2.5	0.988795	0.00318539	0.99027	0.0015563	0.989925	0.0014436	0.989933	0.0021114
5	0.977407	0.00265089	0.979511	0.00249212	0.980536	0.00190838	0.981253	0.00420983
7.5	0.968229	0.00325307	0.968569	0.0030976	0.972429	0.00223948	0.972506	0.00613425
10	0.956512	0.00481735	0.959417	0.00368846	0.96238	0.00328399	0.96379	0.00706433
12.5	0.944316	0.00795777	0.948988	0.00410695	0.952018	0.00593924	0.955769	0.008872
15	0.935355	0.00772335	0.941083	0.00637271	0.943361	0.00679769	0.945335	0.00913313
17.5	0.925825	0.00671379	0.930422	0.00622788	0.935257	0.00793573	0.936149	0.0108903
20	0.91532	0.00788298	0.919484	0.00722664	0.926484	0.00883015	0.927409	0.011487
22.5	0.906623	0.00633886	0.909615	0.00893068	0.917256	0.00918445	0.92023	0.0132778
25	0.896349	0.007904	0.899652	0.00986253	0.905833	0.0107477	0.909811	0.0137639
27.5	0.882991	0.00960576	0.890337	0.0111112	0.898024	0.0115043	0.901323	0.0150782
30	0.873647	0.00980398	0.880117	0.0117165	0.888644	0.0126489	0.893909	0.0168027
32.5	0.863768	0.0105428	0.87075	0.0121923	0.879239	0.0142615	0.8822	0.0170273
35	0.852985	0.0126443	0.859628	0.0122965	0.870129	0.0147297	0.874863	0.0189433
37.5	0.842539	0.0128716	0.849816	0.0138053	0.8609	0.0163056	0.864884	0.0211012
40	0.830866	0.014578	0.840261	0.0146451	0.849458	0.0184333	0.856486	0.0212417
42.5	0.81964	0.0170461	0.830681	0.0149505	0.839708	0.0196867	0.846546	0.0221149
45	0.808269	0.0159914	0.820014	0.0159209	0.830126	0.0211069	0.837895	0.0236953
47.5	0.798286	0.0179511	0.809824	0.0171122	0.81989	0.0230001	0.828603	0.0248227
50	0.787962	0.018684	0.798865	0.0185029	0.810426	0.022975	0.819489	0.0255016
52.5	0.777361	0.0186766	0.787805	0.0192835	0.801541	0.0231036	0.811084	0.0267889
55	0.767359	0.0180178	0.777882	0.0203601	0.792546	0.0249184	0.800833	0.028106
57.5	0.757061	0.0193256	0.767293	0.0204628	0.782422	0.0254835	0.792523	0.0280773
60	0.747481	0.0179487	0.75754	0.0215849	0.772966	0.0267503	0.783075	0.0293447
62.5	0.736683	0.0184953	0.747659	0.0220092	0.761882	0.0274715	0.773588	0.0312409
65	0.725332	0.0198516	0.737241	0.022141	0.751726	0.0291662	0.764498	0.0324423
67.5	0.715612	0.0205395	0.726658	0.0235803	0.742104	0.0294038	0.75544	0.032872
70	0.704481	0.0205246	0.716368	0.0255282	0.731936	0.0305185	0.745104	0.0349241
72.5	0.694061	0.0212578	0.706593	0.0261502	0.722476	0.0313669	0.737106	0.0370446
75	0.681866	0.0209017	0.695552	0.0261518	0.712705	0.0328201	0.727532	0.037758
77.5	0.670705	0.020732	0.684309	0.0263416	0.702932	0.032036	0.717322	0.0397618
80	0.659753	0.0219088	0.674293	0.0284631	0.691883	0.0327817	0.709164	0.0404945
82.5	0.648818	0.0221382	0.663694	0.0291936	0.682285	0.0327444	0.698126	0.0418508
85	0.636382	0.0228656	0.654997	0.0302155	0.670358	0.0345192	0.689617	0.0430321
87.5	0.626219	0.0236729	0.645331	0.0310499	0.66026	0.0342836	0.679181	0.0449392
90	0.616285	0.0241793	0.634846	0.0322169	0.650506	0.0355224	0.67071	0.0473218
92.5	0.605603	0.0245012	0.622516	0.0319102	0.640305	0.0370847	0.662804	0.0477638
95	0.595128	0.0240295	0.612896	0.0335629	0.630632	0.0383621	0.652764	0.0491934
97.5	0.58396	0.0244846	0.601885	0.035412	0.62019	0.0403755	0.644127	0.0510627
100	0.573017	0.0252807	0.590963	0.0358328	0.609813	0.0418005	0.634638	0.051253
102.5	0.561985	0.0242442	0.581443	0.0372335	0.599749	0.0424448	0.625404	0.0534293
105	0.551492	0.024346	0.570406	0.0387462	0.589312	0.044167	0.615375	0.0540743
107.5	0.539277	0.0249828	0.561564	0.040015	0.579472	0.0449662	0.607421	0.0555975
110	0.527556	0.0242901	0.55031	0.0407101	0.568921	0.0460854	0.598547	0.0567315
112.5	0.515113	0.0235467	0.540413	0.0341343	0.561798	0.0455822	0.588809	0.0566827
115	0.504248	0.0243986	0.531478	0.0350743	0.551015	0.0477647	0.580113	0.0583891
117.5	0.492537	0.023445	0.520632	0.0350458	0.541583	0.0486327	0.571158	0.0599362
120	0.481695	0.0246922	0.511561	0.0341013	0.53079	0.0515223	0.561533	0.0615973
122.5	0.47056	0.0259179	0.502158	0.0347682	0.521412	0.0527618	0.551497	0.0628034
125	0.458865	0.0274824	0.490721	0.0350545	0.510727	0.053747	0.543466	0.0630905
127.5	0.448543	0.0275862	0.479978	0.0349182	0.499756	0.0568754	0.534544	0.0560222
130	0.436779	0.0300106	0.467948	0.035517	0.489718	0.0568396	0.524442	0.0565923
132.5	0.425402	0.0310957	0.457553	0.0364762	0.479689	0.0589542	0.515777	0.0577046
135	0.414449	0.0328418	0.445487	0.0376731	0.469302	0.0617073	0.507203	0.0598561
137.5	0.404591	0.0324294	0.435522	0.0391792	0.460007	0.0633079	0.497617	0.060004
140	0.394519	0.0329757	0.425282	0.0407474	0.451347	0.0660726	0.488363	0.0622316
142.5	0.382714	0.0336277	0.415655	0.0421935	0.450067	0.0679034	0.479182	0.0631635
145	0.37112	0.0347902	0.405351	0.0452171	0.439885	0.0700459	0.468911	0.06507
147.5			0.395188	0.0477201	0.430932	0.0720173	0.459426	0.0669831
150			0.385599	0.0495006	0.420929	0.0744722	0.450233	0.0689597
