# Supplementary material for: Spatiotemporal evaporating droplet dynamics on fomites enhances long term bacterial pathogenesis
Source: Commun Biol. 2021 Oct 8;4:1173. doi: 10.1038/s42003-021-02711-z (PMC8501104; doi:10.1038/s42003-021-02711-z)
Supplement: Supplementary file 17 — Supplementary Data 10 [file 42003_2021_2711_MOESM17_ESM.xls]

## Sheet: mili-Q
Time (s)	PFA fixed dead	SD	STM (WT)	SD	STM (∆fliC)	SD	w/o bacteria	SD
1	1	0	1	0	1	0	1	0
2	0.998733	0.00497773	0.99454	0.00425082	0.998293	0.00361876	0.997724	0.00352816
3	0.990117	0.00568827	0.989118	0.00689681	0.990666	0.00378507	0.991533	0.00563684
4	0.98813	0.00503631	0.984136	0.00564947	0.987602	0.00410781	0.987296	0.00328849
5	0.98382	0.00622932	0.981285	0.00805902	0.983873	0.00374419	0.984703	0.00248448
6	0.977461	0.00919941	0.977135	0.00661217	0.981513	0.00545968	0.979252	0.00765977
7	0.972801	0.00647544	0.97235	0.0098297	0.973538	0.00442246	0.977145	0.00723055
8	0.969935	0.00887469	0.968532	0.00763133	0.966972	0.00250075	0.972216	0.00508223
9	0.96325	0.00795921	0.965279	0.00903752	0.966481	0.00514279	0.971548	0.00244145
10	0.958187	0.0106555	0.961206	0.00756273	0.963408	0.00530922	0.967937	0.00514508
11	0.955666	0.00773842	0.955371	0.0134059	0.959364	0.00321447	0.960806	0.0052663
12	0.950675	0.0105779	0.950142	0.0121467	0.955823	0.0053674	0.95833	0.00551873
13	0.94452	0.0101419	0.947142	0.0111224	0.949457	0.0045524	0.956142	0.0036222
14	0.942287	0.0106615	0.944519	0.0107385	0.948199	0.00377042	0.950014	0.00655971
15	0.937247	0.0128504	0.939691	0.0123431	0.944408	0.00672934	0.945108	0.00771408
16	0.930952	0.0118223	0.93603	0.016291	0.94034	0.00682246	0.943991	0.00667001
17	0.928139	0.0115229	0.931384	0.0133398	0.934994	0.004311	0.941774	0.00457266
18	0.924531	0.0138258	0.929507	0.0129233	0.931399	0.00717562	0.934952	0.00547491
19	0.916024	0.0139996	0.925713	0.0145532	0.929195	0.00829564	0.932077	0.00714236
20	0.912535	0.014203	0.915985	0.0173551	0.923809	0.00894198	0.928876	0.00743639
21	0.904372	0.0172899	0.915881	0.0171877	0.919499	0.00617973	0.927545	0.0052826
22	0.900315	0.0142626	0.913268	0.0163585	0.914611	0.00790867	0.919315	0.00689378
23	0.898744	0.0140142	0.908475	0.0176565	0.911119	0.0063966	0.917074	0.0102929
24	0.893913	0.0211009	0.903294	0.0192204	0.906318	0.0100793	0.914441	0.00703275
25	0.886848	0.0171007	0.899365	0.0183234	0.901667	0.00810385	0.910353	0.00859544
26	0.887186	0.0191864	0.896236	0.020874	0.895551	0.00672817	0.903927	0.00842686
27	0.879694	0.0240108	0.893282	0.0212046	0.893	0.0105935	0.902811	0.00800687
28	0.87422	0.0205186	0.889044	0.0189239	0.891105	0.0117894	0.898481	0.00642551
29	0.870661	0.0230132	0.884691	0.0174002	0.885446	0.0103878	0.891055	0.00942415
30	0.86472	0.0230336	0.88104	0.0206874	0.880337	0.0104228	0.891063	0.00943499
31	0.861241	0.0222568	0.87522	0.0245286	0.875706	0.0114252	0.888657	0.00881371
32	0.85708	0.0243246	0.87156	0.0190578	0.874514	0.0129229	0.88265	0.00874137
33	0.852545	0.027829	0.869262	0.0195508	0.869468	0.0104437	0.879735	0.00941747
34	0.846242	0.0242891	0.869135	0.0234263	0.863081	0.0134285	0.875532	0.0106964
35	0.844839	0.0238637	0.86094	0.0259947	0.858603	0.0126528	0.869783	0.00725094
36	0.839933	0.0273567	0.858841	0.0217339	0.855734	0.0142175	0.866075	0.00840753
37	0.833927	0.0250765	0.853609	0.0246256	0.852216	0.0149043	0.862566	0.0113226
38	0.830386	0.0258355	0.853259	0.0242004	0.845268	0.0145776	0.859015	0.0102974
39	0.82819	0.0274799	0.845046	0.0272602	0.841927	0.0127291	0.856638	0.00798172
40	0.82045	0.0232159	0.838709	0.0298895	0.840254	0.0119403	0.851375	0.00941055
41	0.817997	0.0266474	0.837929	0.0278187	0.837316	0.0106803	0.848217	0.0117707
42	0.812561	0.028237	0.834937	0.0313311	0.831463	0.0146087	0.845033	0.0104602
43	0.807879	0.0280515	0.832157	0.0316362	0.82686	0.0135682	0.841884	0.00969772
44	0.803003	0.028097	0.826891	0.0302709	0.82597	0.0143725	0.838148	0.0120413
45	0.799664	0.0299987	0.820327	0.0325643	0.820328	0.0153684	0.833844	0.0140785
46	0.793609	0.0285113	0.820196	0.0322716	0.815859	0.0189623	0.829414	0.01293
47	0.791891	0.0317085	0.811921	0.0354597	0.809094	0.0139022	0.828256	0.0109428
48	0.784806	0.0312625	0.810366	0.0325521	0.806878	0.0170016	0.823804	0.0114411
49	0.780733	0.0338633	0.803818	0.0350017	0.80409	0.0155594	0.819755	0.0144956
50	0.77742	0.0314886	0.800406	0.0368449	0.800418	0.0194887	0.81258	0.0113302
51	0.770215	0.0343334	0.798048	0.0366011	0.792657	0.0174845	0.811773	0.0123534
52	0.769418	0.0334044	0.796199	0.0382411	0.791321	0.016572	0.806653	0.0140114
53	0.762388	0.035597	0.787797	0.0388188	0.789241	0.0168094	0.802966	0.0135117
54	0.758494	0.0333753	0.784847	0.0407449	0.782328	0.0181805	0.798048	0.0128866
55	0.752105	0.0326017	0.780995	0.0400113	0.778832	0.0162834	0.796851	0.01334
56	0.750922	0.0336847	0.77853	0.0410129	0.775717	0.0170939	0.792886	0.0167495
57	0.744876	0.0352248	0.774629	0.0424372	0.772937	0.0187784	0.785519	0.0132064
58	0.739934	0.0365399	0.771888	0.0412725	0.764017	0.0186173	0.781882	0.0143554
59	0.736418	0.0349139	0.765466	0.0469615	0.763769	0.0163157	0.778248	0.0177998
60	0.732519	0.034715	0.764328	0.0442811	0.760746	0.0191441	0.776751	0.0164448
61	0.728942	0.0348352	0.757067	0.0471504	0.752631	0.0219497	0.773181	0.0138507
62	0.725943	0.0370321	0.750472	0.0484041	0.751343	0.0200406	0.767536	0.0149962
63	0.719048	0.0355499	0.748999	0.0482362	0.745649	0.0215923	0.764542	0.0178264
64	0.712189	0.0345229	0.747597	0.0490321	0.742304	0.0207221	0.75963	0.0160208
65	0.709574	0.0386754	0.742395	0.0494929	0.737977	0.0242982	0.754675	0.0151839
66	0.705119	0.0358866	0.738638	0.0520807	0.734206	0.0214042	0.751541	0.0165594
67	0.700666	0.0368102	0.73403	0.0497911	0.728832	0.0196314	0.748717	0.0162976
68	0.697828	0.0369854	0.729818	0.0539113	0.724227	0.0229875	0.74371	0.0158542
69	0.691371	0.0387248	0.727098	0.0522389	0.722061	0.0240593	0.741635	0.0138049
70	0.686844	0.0368715	0.722122	0.0545967	0.716854	0.0213676	0.736416	0.0176383
71	0.682516	0.0386688	0.717423	0.0523913	0.711927	0.0240789	0.734081	0.0163818
72	0.678345	0.0413313	0.712863	0.056215	0.707509	0.0252995	0.728028	0.0148732
73	0.671642	0.0374861	0.710832	0.0553959	0.704472	0.0255223	0.727495	0.0147365
74	0.670273	0.0368535	0.706941	0.0548404	0.70084	0.022007	0.723494	0.0179892
75	0.667575	0.0392465	0.704431	0.0553342	0.69858	0.0254019	0.718532	0.0163727
76	0.659397	0.0417419	0.699564	0.0562932	0.6907	0.0244651	0.713481	0.0162255
77	0.656401	0.0385412	0.696216	0.0576743	0.686784	0.0236747	0.711366	0.0157942
78	0.652376	0.038886	0.695331	0.0562253	0.684386	0.0246632	0.708769	0.0182145
79	0.647789	0.0395188	0.689308	0.0566528	0.679813	0.0236698	0.702522	0.0160151
80	0.64154	0.0407331	0.684986	0.0588097	0.674406	0.0213636	0.696104	0.0175106
81	0.638783	0.0407145	0.681696	0.0573022	0.671598	0.024385	0.695464	0.0176472
82	0.634144	0.0397346	0.677593	0.0578715	0.665827	0.0247119	0.689985	0.0174522
83	0.624181	0.0414444	0.669309	0.06209	0.662458	0.0242391	0.685302	0.015997
84	0.624118	0.041815	0.668533	0.0616653	0.659483	0.0240242	0.682633	0.0178513
85	0.621026	0.0422929	0.665907	0.0605155	0.654246	0.0278439	0.680753	0.0182767
86	0.615473	0.0430504	0.657507	0.0614741	0.650357	0.0255298	0.674215	0.015244
87	0.608117	0.0424727	0.65342	0.0652952	0.645374	0.025557	0.670674	0.0154208
88	0.604631	0.0400693	0.651164	0.0658293	0.643554	0.0266769	0.666803	0.0173312
89	0.601077	0.0408756	0.647399	0.0626074	0.638076	0.0257441	0.664154	0.0175769
90	0.59534	0.0407092	0.641295	0.0649846	0.631675	0.0262982	0.657675	0.0182369
91	0.588951	0.0417347	0.639238	0.065326	0.630992	0.0265981	0.653892	0.0174128
92	0.588577	0.0421658	0.634261	0.0701237	0.62943	0.0262483	0.651826	0.0202076
93	0.583644	0.0422616	0.634085	0.0698857	0.621345	0.0292657	0.649537	0.0213948
94	0.576876	0.0446598	0.624213	0.0711034	0.615486	0.0266313	0.644309	0.0180834
95	0.575697	0.0448753	0.62313	0.0683545	0.615689	0.0269633	0.639236	0.017125
96	0.569806	0.0415988	0.621706	0.0692646	0.61156	0.028149	0.637102	0.0198224
97	0.564887	0.0415399	0.613647	0.0691447	0.605474	0.0296692	0.631849	0.0191549
98	0.560264	0.0445494	0.606842	0.0698403	0.600107	0.0264757	0.62818	0.0170555
99	0.555764	0.0438962	0.60565	0.0729826	0.598899	0.0276192	0.624871	0.0178835
100	0.54997	0.0419564	0.607734	0.0701864	0.594397	0.0281149	0.621854	0.0208188
101	0.544665	0.0461677	0.598895	0.076411	0.588228	0.0303136	0.617244	0.0200366
102	0.539608	0.0457897	0.593866	0.0710982	0.585487	0.0280305	0.610949	0.0174281
103	0.538792	0.0443705	0.589455	0.0753817	0.581497	0.0285605	0.609569	0.0186004
104	0.533767	0.0441395	0.588902	0.0767288	0.580488	0.0292953	0.605637	0.0203722
105	0.528766	0.0461816	0.584534	0.074601	0.572434	0.0249749	0.599347	0.0209312
106	0.52441	0.0459881	0.580961	0.0752321	0.568193	0.0295797	0.595879	0.0185228
107	0.51953	0.0436805	0.576396	0.0761135	0.566922	0.0280775	0.593027	0.0184732
108	0.515095	0.0442074	0.574721	0.0781011	0.562986	0.0310611	0.588322	0.021266
109	0.508452	0.0453439	0.570876	0.0769729	0.554879	0.0311148	0.580495	0.0199811
110	0.507945	0.0456729	0.563386	0.0757684	0.553258	0.0326587	0.580756	0.019803
111	0.499354	0.043173	0.560237	0.0786733	0.548757	0.0288181	0.577134	0.02009
112	0.492984	0.0467653	0.555508	0.0812321	0.545931	0.0309857	0.571994	0.0192045
113	0.493232	0.0467	0.551946	0.0764935	0.541702	0.0298282	0.569761	0.0168274
114	0.488587	0.0453134	0.548473	0.0818573	0.535367	0.030081	0.56564	0.0200727
115	0.480978	0.0477341	0.544777	0.079971	0.530851	0.030156	0.561648	0.0208892
116	0.47961	0.0478981	0.539272	0.0829491	0.529554	0.0312713	0.552725	0.0181176
117	0.475362	0.0456945	0.538416	0.0802773	0.525375	0.0277861	0.552986	0.018011
118	0.469736	0.0505112	0.535144	0.0811342	0.519334	0.0330831	0.5489	0.0194462
119	0.465792	0.0483979	0.527708	0.0858345	0.515888	0.029288	0.543651	0.0184553
120	0.462335	0.0479689	0.526419	0.0830374	0.513465	0.0280165	0.538687	0.018782
121	0.455895	0.0460398	0.52094	0.0859793	0.50852	0.0289392	0.535771	0.0206626
122	0.449944	0.0489004	0.519493	0.0851542	0.504103	0.0291667	0.534794	0.0187524
123	0.448986	0.0477289	0.514225	0.0858609	0.499461	0.0305018	0.527536	0.0197751
124	0.441445	0.0492298	0.511639	0.0822881	0.496706	0.0291831	0.524741	0.017817
125	0.435398	0.0469483	0.507422	0.0855826	0.493015	0.0286807	0.519695	0.0202675
126	0.431479	0.0499042	0.502011	0.0899241	0.489229	0.031829	0.517384	0.0199258
127	0.427121	0.0491503	0.501885	0.0859549	0.484153	0.0301226	0.512114	0.0202327
128	0.422244	0.0510497	0.494937	0.0873034	0.478961	0.03266	0.508706	0.0215237
129	0.419894	0.0488542	0.489976	0.0916692	0.476506	0.028834	0.507438	0.0194497
130	0.413979	0.0493177	0.488424	0.0892651	0.471176	0.0298987	0.497364	0.0213484
131	0.410943	0.0491243	0.484013	0.0907402	0.466713	0.0296253	0.496331	0.022077
132	0.405016	0.0511387	0.477078	0.0927607	0.461357	0.0305433	0.492429	0.0205866
133	0.400854	0.0524537	0.476561	0.0923754	0.459271	0.0292806	0.490094	0.0205653
134	0.395883	0.0507329	0.472443	0.0920592	0.453752	0.030842	0.484865	0.0205754
135	0.392944	0.0530295	0.468125	0.0935194	0.449041	0.0327318	0.480598	0.0243045
136	0.386797	0.053078	0.463566	0.0931494	0.447798	0.0319705	0.478554	0.0206006
137	0.384563	0.0531737	0.460405	0.0949689	0.443325	0.0339776	0.476199	0.020372
138	0.378223	0.0521745	0.455111	0.0960919	0.436415	0.0302841	0.472175	0.0222384
139	0.373495	0.0527186	0.450102	0.0951411	0.432972	0.0336964	0.467123	0.02334
140	0.370964	0.0522671	0.446998	0.0943636	0.429816	0.0350174	0.465093	0.0211659
141	0.365795	0.053599	0.443314	0.0957974	0.424701	0.0332758	0.462565	0.0251354
142	0.360577	0.05379	0.43806	0.0959042	0.41792	0.0322779	0.458698	0.0266015
143	0.357625	0.0534931	0.434465	0.0969003	0.416075	0.0342737	0.456659	0.0244145
144	0.351779	0.0531452	0.431423	0.0974423	0.411949	0.0341641	0.45179	0.0212152
145	0.348532	0.0534593	0.425146	0.0954639	0.409274	0.0336456	0.447492	0.0252953
146	0.345806	0.0562335	0.421801	0.0957897	0.40305	0.0336375	0.443898	0.0211355
147	0.337573	0.0545305	0.415089	0.10087	0.398757	0.0316323	0.441622	0.024818
148	0.335593	0.056416	0.413433	0.0989245	0.395376	0.0350271	0.440628	0.0280759
149	0.329862	0.0561496	0.410412	0.0955097	0.393578	0.0348529	0.435163	0.02577
150	0.325334	0.0557761	0.405422	0.0959603	0.3877	0.0343381	0.429421	0.0248753
