# Supplementary material for: Spatiotemporal evaporating droplet dynamics on fomites enhances long term bacterial pathogenesis
Source: Commun Biol. 2021 Oct 8;4:1173. doi: 10.1038/s42003-021-02711-z (PMC8501104; doi:10.1038/s42003-021-02711-z)
Supplement: Supplementary file 18 — Supplementary Data 11 [file 42003_2021_2711_MOESM18_ESM.xls]

## Sheet: 5wt%_dextrose
Time (s)	PFA fixed dead	SD	STM (WT)	SD	STM (∆fliC)	SD	w/o bacteria	SD
1	1	0	1	0	1	0	1	0
2	0.993409	0.00352816	1.00175	0.00151558	0.996797	0.00692488	0.996036	0.00187794
3	0.991297	0.00563684	0.994777	0.00677467	0.991682	0.00252863	0.992107	0.0040847
4	0.984704	0.00328849	0.984772	0.00735418	0.985382	0.00750612	0.987619	0.00205901
5	0.978048	0.00248448	0.98252	0.00135248	0.982738	0.00668167	0.98369	0.00373587
6	0.978048	0.00765977	0.976385	0.00883964	0.980887	0.00580362	0.981361	0.00502009
7	0.966659	0.00723055	0.973864	0.00381578	0.977334	0.00724709	0.976161	0.00465993
8	0.964709	0.00508223	0.966345	0.00715971	0.970992	0.0047458	0.970509	0.00423504
9	0.964758	0.00244145	0.96886	0.00622269	0.965044	0.00661413	0.968279	0.00658619
10	0.966771	0.00514508	0.961591	0.00164918	0.961929	0.00617421	0.964046	0.00351275
11	0.95332	0.0052663	0.960758	0.00185919	0.956426	0.00907174	0.961767	0.00472327
12	0.955307	0.00551873	0.948722	0.00933298	0.952703	0.00889304	0.955896	0.00627703
13	0.952029	0.0036222	0.946942	0.00986419	0.949332	0.00731916	0.954209	0.00581474
14	0.939888	0.00655971	0.942199	0.00421468	0.942171	0.0121233	0.95053	0.00476084
15	0.941908	0.00771408	0.943651	0.00470327	0.939156	0.00814296	0.945331	0.00779782
16	0.94185	0.00667001	0.937127	0.00472732	0.934264	0.0132969	0.940741	0.00650461
17	0.935167	0.00457266	0.925901	0.0098933	0.930984	0.0124473	0.939348	0.00530841
18	0.926423	0.00547491	0.92355	0.0059005	0.930158	0.0113295	0.934874	0.00347178
19	0.92836	0.00714236	0.917347	0.0111525	0.921897	0.0137979	0.92986	0.00577886
20	0.92836	0.00743639	0.91861	0.00781581	0.92048	0.0116186	0.928124	0.00443757
21	0.921603	0.0052826	0.911412	0.00930002	0.919976	0.0118625	0.922889	0.00897713
22	0.914775	0.00689378	0.904891	0.00566632	0.912758	0.00900452	0.92121	0.00777724
23	0.911014	0.0102929	0.900656	0.0103755	0.909452	0.00897473	0.916979	0.00943008
24	0.914836	0.00703275	0.899612	0.00776357	0.90628	0.0134668	0.911517	0.00961599
25	0.908118	0.00859544	0.894631	0.00635426	0.899667	0.010446	0.90924	0.0072606
26	0.901336	0.00842686	0.886824	0.0131736	0.899782	0.0101069	0.906999	0.00923049
27	0.901336	0.00800687	0.883665	0.00777352	0.893889	0.00906876	0.90259	0.00924493
28	0.894489	0.00642551	0.874251	0.00768709	0.889159	0.0143822	0.898006	0.0113351
29	0.887746	0.00942415	0.874227	0.00818257	0.889663	0.014043	0.895685	0.0097288
30	0.887691	0.00943499	0.869807	0.0135263	0.883775	0.0136762	0.890023	0.00977409
31	0.880937	0.00881371	0.865397	0.00928162	0.873447	0.0129977	0.887057	0.011024
32	0.874123	0.00874137	0.857407	0.006188	0.871454	0.0102784	0.881713	0.0097919
33	0.874069	0.00941747	0.855276	0.00842618	0.869379	0.0121739	0.878272	0.00868726
34	0.874123	0.0106964	0.846662	0.0152374	0.864624	0.0174229	0.87663	0.0109358
35	0.869131	0.00725094	0.843982	0.0176785	0.85917	0.0123441	0.873988	0.0108321
36	0.869131	0.00840753	0.844994	0.0105663	0.859322	0.0124704	0.867291	0.00838648
37	0.862285	0.0113226	0.830779	0.00426981	0.855412	0.0102173	0.864694	0.0101981
38	0.860468	0.0102974	0.823699	0.0108708	0.850013	0.0103854	0.85924	0.0100821
39	0.855434	0.00798172	0.821954	0.00586007	0.843551	0.00871895	0.85692	0.0119538
40	0.848573	0.00941055	0.821203	0.00691275	0.839864	0.0100968	0.852568	0.0110367
41	0.848573	0.0117707	0.815535	0.0116028	0.836937	0.0101548	0.849863	0.0103935
42	0.839927	0.0104602	0.810554	0.0175998	0.82997	0.0116404	0.846832	0.00864069
43	0.841758	0.00969772	0.805218	0.0118335	0.827397	0.013423	0.841937	0.0111162
44	0.833063	0.0120413	0.802205	0.0176821	0.825973	0.00979367	0.837725	0.011079
45	0.83488	0.0140785	0.799033	0.0121126	0.819067	0.0139035	0.835638	0.00917567
46	0.827945	0.01293	0.791873	0.0173406	0.813396	0.0140565	0.832916	0.0119403
47	0.827997	0.0109428	0.788234	0.0117761	0.812367	0.0151871	0.828564	0.00975603
48	0.821055	0.0114411	0.784491	0.0152405	0.811806	0.0157278	0.824239	0.0090863
49	0.821106	0.0144956	0.778277	0.0155994	0.805155	0.0152188	0.819133	0.0124553
50	0.814206	0.0113302	0.773461	0.0128509	0.798522	0.0122665	0.817343	0.0109911
51	0.807299	0.0123534	0.768586	0.0152463	0.796975	0.013644	0.811665	0.0105743
52	0.807299	0.0140114	0.765127	0.0136176	0.791195	0.0170307	0.808627	0.0129924
53	0.807299	0.0135117	0.762576	0.00937909	0.791702	0.0184513	0.805209	0.00917385
54	0.800384	0.0128866	0.758845	0.0138225	0.784566	0.0158694	0.801046	0.0122008
55	0.800384	0.01334	0.750338	0.0204274	0.779838	0.014689	0.797055	0.0114929
56	0.793462	0.0167495	0.747779	0.0147873	0.773958	0.0152242	0.793242	0.00937275
57	0.793462	0.0132064	0.741756	0.0109072	0.771307	0.0171597	0.788371	0.00983444
58	0.784813	0.0143554	0.741746	0.01091	0.766535	0.0198279	0.785231	0.011541
59	0.779595	0.0177998	0.731685	0.019233	0.761551	0.0167658	0.783842	0.00879739
60	0.779595	0.0164448	0.727551	0.017198	0.762237	0.0136612	0.774914	0.0103975
61	0.772696	0.0138507	0.728205	0.0162174	0.755374	0.0161238	0.773864	0.00838929
62	0.774352	0.0149962	0.720846	0.0124432	0.751503	0.0165413	0.769792	0.0118092
63	0.765699	0.0178264	0.713548	0.0133526	0.74963	0.0147575	0.763797	0.0106384
64	0.764021	0.0160208	0.711653	0.0133453	0.744311	0.0124041	0.762221	0.0101725
65	0.758785	0.0151839	0.704649	0.0142185	0.740082	0.0156697	0.756525	0.00955457
66	0.758741	0.0165594	0.698632	0.020434	0.736423	0.0148437	0.754543	0.0110144
67	0.751774	0.0162976	0.700635	0.0148426	0.730558	0.0166598	0.752938	0.00802639
68	0.746444	0.0158542	0.694067	0.0192719	0.729168	0.013594	0.744083	0.0102106
69	0.744801	0.0138049	0.684893	0.0149301	0.722715	0.0212998	0.744028	0.00790364
70	0.73945	0.0176383	0.679616	0.0223582	0.720027	0.0184899	0.740734	0.0100158
71	0.73945	0.0163818	0.677236	0.0173296	0.714705	0.0192558	0.735218	0.0119905
72	0.734069	0.0148732	0.670821	0.0154285	0.711856	0.0178711	0.733399	0.0083673
73	0.730833	0.0147365	0.671416	0.0164153	0.703695	0.0177203	0.729458	0.0107883
74	0.723881	0.0179892	0.662056	0.0162137	0.702882	0.0148412	0.723902	0.00773326
75	0.718423	0.0163727	0.66086	0.0171715	0.701687	0.0179248	0.721535	0.00964493
76	0.721569	0.0162255	0.652056	0.0179353	0.696527	0.0216185	0.71749	0.0072797
77	0.711401	0.0157942	0.651487	0.0164297	0.690222	0.0161832	0.711767	0.00821803
78	0.711401	0.0182145	0.641458	0.0187088	0.688091	0.0234224	0.709007	0.0108309
79	0.704372	0.0160151	0.634096	0.0154131	0.681049	0.0209434	0.703874	0.00947994
80	0.704372	0.0175106	0.637045	0.0127425	0.681006	0.01964	0.700006	0.0106548
81	0.698924	0.0176472	0.628127	0.0135326	0.676988	0.0210942	0.698646	0.0111685
82	0.697335	0.0174522	0.620778	0.019542	0.6727	0.0211831	0.692935	0.0104797
83	0.693323	0.015997	0.619666	0.0193806	0.665298	0.0227562	0.688767	0.00865635
84	0.691148	0.0178513	0.621344	0.0188031	0.66365	0.0234077	0.687331	0.0117209
85	0.684761	0.0182767	0.606316	0.0142764	0.661667	0.0199719	0.684066	0.00981131
86	0.67769	0.015244	0.600023	0.0204004	0.655772	0.0240898	0.677666	0.010258
87	0.67769	0.0154208	0.600593	0.0218331	0.649551	0.0220509	0.673543	0.0133056
88	0.670612	0.0173312	0.597287	0.0159562	0.649979	0.0222083	0.672041	0.0122924
89	0.663528	0.0175769	0.595071	0.0179036	0.642533	0.0220787	0.667367	0.0117653
90	0.665009	0.0182369	0.583791	0.0263352	0.639122	0.026925	0.66374	0.0121862
91	0.665049	0.0174128	0.581316	0.0226903	0.633418	0.0242948	0.658963	0.0132798
92	0.656477	0.0202076	0.58123	0.0225517	0.630397	0.0250167	0.656819	0.011463
93	0.649378	0.0213948	0.570105	0.0113655	0.629057	0.0244573	0.651245	0.0149904
94	0.65083	0.0180834	0.570589	0.0229813	0.623922	0.0278973	0.650071	0.0131247
95	0.645116	0.017125	0.560862	0.0229732	0.616569	0.0300458	0.646137	0.0109145
96	0.643711	0.0198224	0.557037	0.0183521	0.614665	0.0297291	0.641149	0.0151334
97	0.636585	0.0191549	0.553958	0.0179647	0.607219	0.0308708	0.637071	0.0103913
98	0.636585	0.0170555	0.547198	0.016354	0.602919	0.0309343	0.634619	0.0137059
99	0.629454	0.0178835	0.543888	0.0235854	0.603394	0.027524	0.629786	0.0152761
100	0.622317	0.0208188	0.539805	0.0254113	0.598308	0.0290193	0.626122	0.0106999
101	0.623714	0.0200366	0.534349	0.0204092	0.591643	0.0330656	0.620478	0.0146907
102	0.616517	0.0174281	0.531439	0.0254527	0.58832	0.0267186	0.617539	0.0122815
103	0.609352	0.0186004	0.523661	0.0252331	0.583114	0.0300959	0.616055	0.0128856
104	0.610725	0.0203722	0.517237	0.0209654	0.582088	0.0343173	0.611303	0.0148047
105	0.60218	0.0209312	0.513609	0.0209507	0.573537	0.0351405	0.608402	0.0144523
106	0.602216	0.0185228	0.505423	0.0211347	0.57129	0.0327501	0.605063	0.0152481
107	0.596346	0.0184732	0.50292	0.0270069	0.568288	0.0364474	0.599704	0.0151874
108	0.595004	0.021266	0.499301	0.0273612	0.564418	0.0323683	0.596602	0.0131017
109	0.589146	0.0199811	0.492783	0.0244096	0.563205	0.0286547	0.594911	0.0110516
110	0.581977	0.019803	0.488204	0.0228472	0.553146	0.0342114	0.588551	0.0143248
111	0.581942	0.02009	0.486861	0.0221303	0.555415	0.0340438	0.586517	0.0126553
112	0.574732	0.0192045	0.480625	0.0290069	0.549481	0.0374509	0.581679	0.0153306
113	0.574732	0.0168274	0.477689	0.0236828	0.546036	0.0354279	0.578644	0.0145551
114	0.567549	0.0200727	0.469929	0.0235399	0.539175	0.0322905	0.57482	0.0147347
115	0.567515	0.0208892	0.463565	0.0275258	0.53878	0.0363509	0.572301	0.0170442
116	0.559063	0.0181176	0.459072	0.0301639	0.529536	0.040921	0.568094	0.0153777
117	0.553065	0.018011	0.453844	0.0308681	0.530145	0.0335153	0.564755	0.0171214
118	0.553098	0.0194462	0.450498	0.0211949	0.523202	0.0343548	0.560524	0.014584
119	0.545865	0.0184553	0.446346	0.0244706	0.521563	0.0336431	0.558625	0.0141614
120	0.538627	0.018782	0.443057	0.0252348	0.518934	0.0378739	0.550486	0.0160118
121	0.538627	0.0206626	0.436922	0.0248157	0.506685	0.0400586	0.55108	0.0160627
122	0.538548	0.0187524	0.430712	0.0255707	0.508264	0.0402785	0.547925	0.0143929
123	0.524131	0.0197751	0.427011	0.0245698	0.506566	0.039763	0.543278	0.0151463
124	0.525291	0.017817	0.422572	0.0313588	0.499729	0.0376824	0.537278	0.015112
125	0.52416	0.0202675	0.419951	0.0300929	0.493732	0.0371274	0.532714	0.0143024
126	0.51805	0.0199258	0.409184	0.0266447	0.490116	0.0419621	0.533347	0.0153637
127	0.510743	0.0202327	0.406618	0.0259845	0.483222	0.0390232	0.525558	0.0151447
128	0.511907	0.0215237	0.402185	0.0332912	0.480031	0.0445483	0.524215	0.0172507
129	0.50464	0.0194497	0.402467	0.0321039	0.47829	0.043201	0.519067	0.0192591
130	0.497337	0.0213484	0.396158	0.0264167	0.474635	0.0441725	0.515889	0.0142624
131	0.498474	0.022077	0.38529	0.0281222	0.47229	0.0399539	0.512286	0.015004
132	0.498425	0.0205866	0.384565	0.0285412	0.465659	0.0413237	0.510271	0.0177931
133	0.490029	0.0205653	0.383776	0.0354071	0.462898	0.0459922	0.504672	0.0155404
134	0.482715	0.0205754	0.375393	0.028608	0.453871	0.0440932	0.500668	0.0158621
135	0.482715	0.0243045	0.366399	0.0262641	0.449211	0.0438117	0.498406	0.0170245
136	0.481615	0.0206006	0.362043	0.0343484	0.448782	0.0446039	0.493861	0.0162529
137	0.47755	0.020372	0.357582	0.0344682	0.446927	0.043417	0.490893	0.0177895
138	0.469145	0.0222384	0.355543	0.0307002	0.439536	0.0492328	0.487231	0.0156865
139	0.469145	0.02334	0.348205	0.0349106	0.438149	0.0447752	0.482953	0.0170121
140	0.462834	0.0211659	0.344773	0.0303971	0.43348	0.0419249	0.477696	0.0169619
141	0.456545	0.0251354	0.340614	0.0256617	0.430925	0.0457936	0.473961	0.0187683
142	0.456516	0.0266015	0.334574	0.0291228	0.426046	0.0467187	0.469812	0.0168677
143	0.455467	0.0244145	0.327212	0.037235	0.421036	0.0501275	0.464994	0.0202723
144	0.44913	0.0212152	0.324283	0.0313391	0.417174	0.0438613	0.463754	0.0186163
145	0.441767	0.0252953	0.318103	0.0367344	0.412688	0.0527124	0.455239	0.0211874
146	0.442788	0.0211355	0.314132	0.0314659	0.408097	0.0477	0.453904	0.0204537
147	0.442381	0.024818	0.311314	0.0380215	0.406035	0.0492499	0.451137	0.0168594
148	0.42793	0.0280759	0.304776	0.0317523	0.403255	0.0532951	0.444479	0.018943
149	0.42793	0.02577	0.304976	0.0321805	0.390911	0.055022	0.443095	0.020465
150	0.428949	0.0248753	0.297596	0.0293884	0.391159	0.0549467	0.438731	0.0187859
