# Supplementary material for: Spatiotemporal evaporating droplet dynamics on fomites enhances long term bacterial pathogenesis
Source: Commun Biol. 2021 Oct 8;4:1173. doi: 10.1038/s42003-021-02711-z (PMC8501104; doi:10.1038/s42003-021-02711-z)
Supplement: Supplementary file 19 — Supplementary Data 12 [file 42003_2021_2711_MOESM19_ESM.xls]

## Sheet: 0.6wt%_mucin
Time (s)	PFA fixed dead	SD	STM (WT)	SD	STM (∆fliC)	SD	w/o bacteria	SD
1	1	0	1	0	1	0	1	0
2	0.99681	0.00958809	0.996263	0.00713338	0.99736	0.00649815	0.998721	0.00221479
3	0.991786	0.0070739	0.98937	0.00758245	0.995436	0.00370156	0.992743	0.0094442
4	0.989685	0.0101942	0.988237	0.00698696	0.99736	0.00649815	0.979795	0.00777329
5	0.989031	0.0103752	0.987524	0.00784338	0.99379	0.00144936	0.972831	0.00793898
6	0.985433	0.0111193	0.980407	0.00869858	0.984557	0.0116083	0.973458	0.00814914
7	0.978742	0.0170552	0.971909	0.00881561	0.978481	0.0202005	0.975896	0.0075001
8	0.975361	0.0151818	0.972601	0.00931514	0.980298	0.0176304	0.964514	0.00182223
9	0.968441	0.00812911	0.968662	0.010401	0.978001	0.0143819	0.96128	0.00751178
10	0.965335	0.00567119	0.963059	0.00888866	0.969405	0.00736576	0.96128	0.00751178
11	0.962104	0.00859924	0.957592	0.0084439	0.965832	0.00296873	0.945421	0.00680447
12	0.956353	0.00614371	0.951448	0.00607555	0.965808	0.00286144	0.942403	0.0106873
13	0.951469	0.00665249	0.948657	0.00626526	0.965854	0.00299992	0.938261	0.00549284
14	0.949566	0.00912868	0.94138	0.00837605	0.956395	0.0103779	0.927743	0.00557137
15	0.946553	0.00862271	0.937871	0.00956067	0.957346	0.00903346	0.928944	0.00655796
16	0.940903	0.0108651	0.936614	0.00951169	0.957304	0.00909214	0.92505	0.00597214
17	0.935478	0.014617	0.933903	0.0129476	0.955199	0.00868593	0.921122	0.0109749
18	0.926777	0.0187997	0.931748	0.0134581	0.948597	0.00873509	0.923612	0.0148293
19	0.926171	0.0216263	0.929966	0.0117789	0.941616	0.00586041	0.921917	0.0130069
20	0.921119	0.0198367	0.919244	0.013378	0.936132	0.00324924	0.909452	0.00838126
21	0.917575	0.0190957	0.909972	0.0092297	0.93512	0.000779681	0.903342	0.00582066
22	0.909677	0.0133357	0.906657	0.0101679	0.936021	0.00205324	0.901739	0.0107073
23	0.90996	0.0141585	0.904897	0.0124672	0.936021	0.00205324	0.897802	0.00649088
24	0.901571	0.0155746	0.901491	0.0135821	0.931728	0.00401735	0.891446	0.0102361
25	0.898374	0.0193745	0.897123	0.0130971	0.927432	0.010093	0.889832	0.0117436
26	0.894794	0.0200976	0.895805	0.0123371	0.91883	0.0222578	0.884828	0.0107122
27	0.888638	0.0292239	0.887915	0.0176472	0.916651	0.0191762	0.875072	0.0112988
28	0.885968	0.0268976	0.885485	0.0150038	0.911483	0.00693677	0.865016	0.00211223
29	0.882734	0.030693	0.881089	0.0133407	0.904182	0.00154273	0.858112	0.0140641
30	0.877185	0.0269244	0.87459	0.0175105	0.907801	0.0017296	0.859118	0.0123685
31	0.872356	0.0227748	0.867109	0.0159731	0.904071	0.00176989	0.859102	0.012355
32	0.867408	0.0193943	0.865398	0.0122703	0.896529	0.0150914	0.855177	0.0107624
33	0.862385	0.0213126	0.8614	0.0129383	0.894823	0.0200824	0.85122	0.0131256
34	0.859326	0.0230291	0.85893	0.0182652	0.888888	0.0286354	0.852336	0.0121182
35	0.853191	0.0294526	0.857116	0.0174218	0.890492	0.0262084	0.848059	0.0172793
36	0.845932	0.0382951	0.854309	0.0179266	0.883217	0.0157912	0.837746	0.0119762
37	0.842593	0.0366576	0.848104	0.0207306	0.875778	0.00540096	0.828528	0.0144953
38	0.841045	0.0375445	0.845422	0.0221675	0.875824	0.00533593	0.818213	0.0135891
39	0.838507	0.0366508	0.839909	0.016849	0.875819	0.00527018	0.819947	0.0158724
40	0.828447	0.0297108	0.837736	0.0177032	0.872135	0.0105532	0.817676	0.0133954
41	0.826829	0.028388	0.82544	0.0195099	0.870686	0.0126022	0.819772	0.0127765
42	0.824276	0.0284305	0.82489	0.0184169	0.890819	0.0158695	0.816003	0.0218286
43	0.821384	0.0298698	0.819305	0.0172379	0.863893	0.0209779	0.811043	0.0200985
44	0.817528	0.030485	0.818197	0.0198148	0.859061	0.0164324	0.799501	0.0223391
45	0.813706	0.034606	0.812901	0.0223536	0.8453	0.00655237	0.791647	0.0251057
46	0.81232	0.033788	0.808571	0.0212812	0.838238	0.0165394	0.78765	0.0204121
47	0.801533	0.0385239	0.808006	0.0227009	0.833828	0.0227752	0.78866	0.020057
48	0.797001	0.0396947	0.800603	0.0202705	0.833008	0.0239349	0.789095	0.0193049
49	0.790618	0.0346925	0.798866	0.0226806	0.829447	0.0288998	0.788233	0.0209096
50	0.788169	0.034099	0.79743	0.0228845	0.827867	0.0312053	0.788654	0.0189351
51	0.78521	0.0354733	0.785079	0.0213936	0.83018	0.027586	0.779018	0.0130783
52	0.783773	0.0349717	0.781771	0.0228321	0.818308	0.0131468	0.762189	0.015822
53	0.780302	0.0370567	0.779322	0.0232066	0.818308	0.0131468	0.762728	0.0165855
54	0.771585	0.0443531	0.775898	0.0220231	0.814518	0.00795844	0.758342	0.0118993
55	0.769502	0.0433711	0.774427	0.0250118	0.803481	0.0235678	0.752739	0.0243599
56	0.75891	0.0479119	0.768001	0.0257427	0.802927	0.0243512	0.750091	0.0200472
57	0.750007	0.0423561	0.764411	0.0251988	0.796196	0.0338696	0.749095	0.0191396
58	0.748509	0.0443459	0.761165	0.0292374	0.798504	0.030606	0.74646	0.0234262
59	0.746251	0.0435565	0.756358	0.0235306	0.798522	0.0305797	0.736303	0.0273401
60	0.743502	0.0439646	0.75339	0.0265601	0.79587	0.026829	0.731776	0.0255042
61	0.740611	0.0441287	0.743389	0.0218433	0.78355	0.00945878	0.716716	0.0256719
62	0.734874	0.0458147	0.740765	0.0203558	0.779556	0.0151081	0.716347	0.0260925
63	0.729982	0.0462022	0.73923	0.023391	0.776198	0.0198571	0.717226	0.0260057
64	0.725201	0.0459845	0.735854	0.0277806	0.770299	0.0281992	0.717134	0.0249569
65	0.7141	0.0572491	0.729697	0.0254789	0.767372	0.0323384	0.719133	0.0266715
66	0.710819	0.0543042	0.728604	0.0249541	0.767372	0.0323384	0.716018	0.0226455
67	0.705517	0.0545219	0.723793	0.0233271	0.768153	0.0312961	0.711145	0.0248557
68	0.702514	0.0514369	0.717968	0.0272519	0.768858	0.0302368	0.700005	0.0272606
69	0.701671	0.0497309	0.717334	0.026566	0.76689	0.027454	0.6945	0.0229406
70	0.698576	0.0506778	0.712567	0.0303066	0.759408	0.0223906	0.692718	0.0256373
71	0.693671	0.0530899	0.707196	0.0239919	0.744198	0.0333411	0.687345	0.0344115
72	0.687771	0.0471093	0.701221	0.0271516	0.735976	0.034341	0.685166	0.033961
73	0.683011	0.0428728	0.699344	0.0259674	0.735978	0.034393	0.680601	0.0333441
74	0.671659	0.0613131	0.694571	0.029685	0.735937	0.0343358	0.672404	0.0374427
75	0.669281	0.0597455	0.69502	0.0282749	0.735992	0.0344665	0.665714	0.0326516
76	0.666693	0.0585055	0.686995	0.0281398	0.735978	0.034393	0.659753	0.026498
77	0.663774	0.0577051	0.684201	0.0286347	0.737627	0.0366761	0.646594	0.0336528
78	0.660792	0.0556878	0.678855	0.0287858	0.736868	0.035558	0.648914	0.0354911
79	0.65368	0.0537822	0.676478	0.0301777	0.719509	0.0364828	0.648739	0.033763
80	0.653296	0.0527663	0.672434	0.0312289	0.715732	0.0271067	0.649883	0.0363125
81	0.649754	0.0523338	0.661921	0.0294814	0.711204	0.0334525	0.647907	0.0300238
82	0.644677	0.0523043	0.659208	0.0272493	0.704573	0.0406796	0.640294	0.0321159
83	0.639376	0.0518013	0.655324	0.0312619	0.705932	0.0387576	0.636477	0.0409172
84	0.631157	0.0624695	0.654884	0.0310692	0.703808	0.0395984	0.635482	0.0403846
85	0.628364	0.0662863	0.648801	0.031709	0.705199	0.0376312	0.62355	0.0470018
86	0.623562	0.0666089	0.644251	0.0355291	0.700625	0.0291435	0.620097	0.0417233
87	0.623667	0.064842	0.641972	0.0344968	0.698378	0.0279849	0.610361	0.0336479
88	0.618514	0.0628806	0.639047	0.0313285	0.684882	0.0363289	0.610628	0.0319461
89	0.613061	0.0577141	0.632441	0.0329255	0.674882	0.0439675	0.608635	0.0366087
90	0.60997	0.0606753	0.629703	0.0377263	0.674205	0.0449247	0.603083	0.0461865
91	0.601567	0.0646584	0.630379	0.037798	0.672703	0.0428	0.60219	0.0443387
92	0.598621	0.0668394	0.617689	0.0292004	0.675535	0.0430437	0.585668	0.0464584
93	0.587223	0.0753785	0.613819	0.0343337	0.674205	0.0449247	0.584227	0.0469438
94	0.585326	0.0732493	0.612593	0.038296	0.674802	0.0420062	0.582332	0.0424701
95	0.582146	0.0679851	0.609249	0.0386593	0.676218	0.0420786	0.575702	0.0363668
96	0.580526	0.0688474	0.60796	0.0352334	0.668998	0.0306719	0.571883	0.0326747
97	0.578617	0.0646786	0.603338	0.0371856	0.654974	0.0396799	0.572306	0.0330386
98	0.572138	0.0677542	0.601498	0.0370879	0.642043	0.0471339	0.567962	0.0427997
99	0.564642	0.0666215	0.596887	0.039981	0.641841	0.0433461	0.566425	0.0454603
100	0.561912	0.0746562	0.593548	0.0413638	0.643311	0.0453415	0.567935	0.0450493
101	0.559866	0.0778269	0.581976	0.0343002	0.643311	0.0453415	0.556856	0.0550784
102	0.553559	0.0845491	0.577526	0.034892	0.643323	0.0453236	0.551132	0.0482528
103	0.543671	0.0770441	0.57553	0.0361547	0.642324	0.04403	0.546852	0.0446758
104	0.538831	0.0735062	0.568445	0.0315416	0.635673	0.0345047	0.541078	0.0402509
105	0.537447	0.0736996	0.566084	0.0340755	0.635655	0.0344781	0.538817	0.0441132
106	0.537466	0.0737773	0.563667	0.037131	0.62985	0.0209575	0.535099	0.0527959
107	0.531854	0.0770257	0.56234	0.0390981	0.627625	0.0241558	0.53397	0.0515403
108	0.52816	0.0742384	0.56154	0.0408475	0.622884	0.0308087	0.528128	0.0450307
109	0.518126	0.0868029	0.559329	0.0405366	0.611565	0.0488281	0.519262	0.0456069
110	0.517259	0.0775102	0.552768	0.0444958	0.610825	0.0478624	0.515863	0.0516225
111	0.506958	0.086978	0.545359	0.0389503	0.612067	0.0461068	0.510316	0.0482403
112	0.503149	0.0829568	0.54449	0.038828	0.6128	0.0471816	0.51172	0.0479213
113	0.500962	0.0798714	0.540926	0.0414496	0.599354	0.0315252	0.511622	0.0481692
114	0.498613	0.0825875	0.530873	0.0367496	0.60439	0.0352502	0.500605	0.0429207
115	0.496345	0.0783765	0.527734	0.0373551	0.599845	0.0236219	0.496867	0.0493792
116	0.4921	0.075675	0.525481	0.0375858	0.598759	0.0272871	0.494307	0.047935
117	0.486986	0.0818345	0.524292	0.041338	0.597854	0.0265432	0.491351	0.048484
118	0.484559	0.0763671	0.520766	0.0427862	0.591311	0.0396263	0.476574	0.0502341
119	0.475131	0.0792453	0.519666	0.0448531	0.589957	0.0377114	0.477779	0.0498256
120	0.473323	0.0799754	0.511961	0.0451772	0.580145	0.0516335	0.471715	0.044317
121	0.465312	0.082141	0.50981	0.0428476	0.578167	0.0472102	0.471632	0.046078
122	0.4606	0.0897804	0.504386	0.0415311	0.574234	0.0417582	0.470481	0.0510318
123	0.458081	0.0853183	0.501218	0.0456109	0.574174	0.0400409	0.464136	0.0554336
124	0.455717	0.0868193	0.490437	0.0346208	0.567595	0.0290982	0.461772	0.0544625
125	0.451324	0.0835014	0.48875	0.0369059	0.566452	0.0307134	0.463004	0.0547796
126	0.444613	0.0861975	0.48704	0.0408606	0.568139	0.0265701	0.447072	0.0561504
127	0.440743	0.0862071	0.481291	0.0419411	0.568204	0.0282363	0.445255	0.0540856
128	0.435946	0.0825322	0.481659	0.0422599	0.56402	0.034154	0.444339	0.05253
129	0.42491	0.0950447	0.478851	0.0465425	0.559047	0.0411858	0.443691	0.0485103
130	0.422063	0.0926968	0.475094	0.0472659	0.547924	0.0540693	0.440238	0.046221
131	0.418642	0.0934522	0.475035	0.0471154	0.544709	0.046518	0.432997	0.046573
132	0.418053	0.0926686	0.472507	0.0467195	0.539373	0.0358697	0.42791	0.0514321
133	0.41981	0.0912084	0.463775	0.045285	0.535477	0.0303204	0.425203	0.0505532
134	0.414981	0.0911714	0.459335	0.0456927	0.53657	0.0287748	0.423886	0.0527337
135	0.40961	0.0879202	0.457107	0.0478944	0.535463	0.0303398	0.422008	0.0601235
136	0.401985	0.0868599	0.454767	0.0449709	0.534392	0.0318548	0.412705	0.0596641
137	0.399153	0.0864136	0.444294	0.0421632	0.53638	0.0290425	0.409303	0.0565028
138	0.39776	0.0906307	0.441058	0.044934	0.534719	0.0349252	0.404026	0.0529415
139	0.392496	0.0866218	0.440899	0.0438294	0.522428	0.0266263	0.394334	0.0499309
140	0.390628	0.0869051	0.442035	0.0447781	0.515601	0.0362815	0.384984	0.0483666
141	0.384337	0.092724	0.435793	0.0461334	0.501959	0.0333978	0.386477	0.0489177
142	0.381758	0.0967339	0.430592	0.0451691	0.503668	0.0343223	0.386084	0.0490871
143	0.40641	0.0600169	0.428297	0.0480282	0.503668	0.0343223	0.387416	0.0528047
144	0.402547	0.061538	0.424494	0.0475068	0.501551	0.0357252	0.375082	0.0574927
145	0.393831	0.0618045	0.415632	0.0415305	0.503024	0.0319744	0.376837	0.0578127
146	0.391445	0.0625526	0.411024	0.0405055	0.505368	0.035289	0.378873	0.0584877
147	0.3918	0.0638704	0.409341	0.038675	0.507296	0.0292346	0.376909	0.0532341
148	0.386459	0.0652178	0.405538	0.0444692	0.496295	0.0241594	0.370144	0.0551779
149	0.377479	0.0675255	0.404196	0.0414982	0.47985	0.0234076	0.360942	0.0588731
150	0.378272	0.0666369	0.401326	0.0447771	0.479979	0.0263597	0.359998	0.0556803
